# Supplementary material for: Global immune characterization of HBV/HCV-related hepatocellular carcinoma identifies macrophage and T-cell subsets associated with disease progression
Source: Cell Discov. 2020 Dec 8;6:90. doi: 10.1038/s41421-020-00214-5 (PMC7721904; doi:10.1038/s41421-020-00214-5)
Supplement: Supplementary file 2 — Supplementary Table S3 [file 41421_2020_214_MOESM2_ESM.xlsx]

## Sheet: Description
Table S3. Marker genes for clusters in each cell type.
1. Marker genes of eight clusters of myeloid cells
2. Marker genes of six clusters of NK cells
3. Marker genes of five clusters of CD8+ T cells
4. Marker genes of five clusters of CD4+ T cells
5. Marker genes of five clusters of B cells

## Sheet: 1.Myeloid cells
Gene	Cluster	P_val	Avg_logFC	Pct.1	Pct.2	P_val_adj
TNFAIP3	1	5.94e-205	1.13493	0.714	0.442	9.88e-201
IL1B	1	1.67e-121	1.42818	0.36	0.146	2.78e-117
HSPA1B	1	5.31e-118	1.02173	0.666	0.496	8.83e-114
AREG	1	7.33e-108	1.03065	0.396	0.181	1.22e-103
CXCL10	1	5.84e-106	2.41983	0.23	0.069	9.72e-102
WARS	1	2.53e-101	1.01213	0.646	0.508	4.21e-97
CCL3L1	1	3.07e-96	1.13022	0.428	0.227	5.11e-92
DNAJB1	1	1.77e-89	1.0579	0.566	0.421	2.95e-85
GBP1	1	3.07e-72	1.47244	0.512	0.386	5.11e-68
APOBEC3A	1	1.44e-69	1.08352	0.359	0.192	2.39e-65
EREG	1	1.86e-57	1.06147	0.217	0.091	3.1e-53
GBP5	1	2.77e-49	1.2118	0.348	0.229	4.6e-45
G0S2	1	1.66e-41	1.18595	0.181	0.085	2.76e-37
CXCL9	1	1.55e-34	1.20086	0.194	0.101	2.58e-30
GLDN	2	0	2.10519	0.373	0.013	0
VSIG4	2	0	1.95137	0.953	0.271	0
ADAMTS2	2	0	1.78488	0.385	0.009	0
RPS26	2	0	1.06679	0.994	0.94	0
TREM2	2	1e-266	1.33575	0.744	0.224	1.66e-262
ALB	2	9.42e-257	1.01297	0.791	0.272	1.57e-252
APOC3	2	1.73e-251	1.34135	0.522	0.112	2.88e-247
RNASE1	2	4.05e-226	1.06504	0.702	0.217	6.73e-222
SAA1	2	1.3e-222	1.0771	0.18	0.006	2.15e-218
VWF	2	7.16e-210	1.04892	0.184	0.008	1.19e-205
APOA1	2	9.53e-207	1.27614	0.412	0.08	1.58e-202
GPR34	2	4.73e-206	1.29633	0.762	0.327	7.87e-202
MS4A4A	2	1.66e-188	1.13666	0.869	0.465	2.77e-184
STAB1	2	3.54e-188	1.26354	0.84	0.45	5.88e-184
MSR1	2	1.62e-183	1.05058	0.842	0.425	2.7e-179
SLCO2B1	2	1.28e-176	1.05942	0.792	0.361	2.12e-172
A2M	2	1.96e-166	1.04311	0.76	0.326	3.26e-162
HP	2	4.87e-164	1.00617	0.341	0.064	8.09e-160
SELENOP	2	3.01e-163	1.16544	0.752	0.323	5.01e-159
ABCC5	2	2.52e-107	1.00142	0.559	0.253	4.19e-103
FOLR3	2	3.23e-103	1.19938	0.212	0.038	5.38e-99
AL355075.4	2	3.12e-96	1.16074	0.304	0.084	5.19e-92
FCER2	2	9.89e-96	1.18172	0.188	0.033	1.64e-91
CLEC5A	2	1.69e-70	1.04468	0.208	0.053	2.81e-66
OLR1	2	8.67e-57	1.13515	0.236	0.078	1.44e-52
ALOX5AP	2	1.87e-43	1.06076	0.351	0.174	3.12e-39
FN1	2	1.74e-35	1.01386	0.116	0.031	2.89e-31
MT1G	2	3.9e-09	2.22821	0.115	0.065	6.48e-05
FABP4	3	7.93e-287	3.39737	0.409	0.05	1.32e-282
PDK4	3	4e-243	1.3902	0.907	0.475	6.65e-239
DHRS9	3	3.76e-223	1.29594	0.629	0.18	6.25e-219
CXCL12	3	4.02e-220	1.49266	0.52	0.12	6.68e-216
LIPA	3	3.92e-207	1.04425	0.967	0.611	6.53e-203
ATP1B1	3	1.91e-201	1.11598	0.79	0.325	3.17e-197
CLEC10A	3	5.45e-181	1.22254	0.76	0.329	9.06e-177
MGLL	3	5.69e-175	1.12694	0.715	0.287	9.46e-171
NRP1	3	6.31e-171	1.13173	0.679	0.255	1.05e-166
ITGB5	3	7.76e-159	1.12642	0.54	0.166	1.29e-154
MMP9	3	2.45e-157	2.72986	0.295	0.05	4.07e-153
IGF1	3	1.07e-136	1.29121	0.447	0.132	1.78e-132
TIMP3	3	1.2e-133	2.6651	0.213	0.029	2e-129
SCN1B	3	3.88e-127	1.016	0.388	0.103	6.45e-123
HRH1	3	1.2e-123	1.11224	0.301	0.065	1.99e-119
WWP1	3	4.59e-122	1.00281	0.665	0.29	7.64e-118
FABP5	3	1.14e-108	1.35231	0.811	0.517	1.89e-104
LPL	3	2.27e-94	1.83178	0.293	0.079	3.78e-90
VCAM1	3	1.91e-86	1.19324	0.367	0.125	3.17e-82
LILRB5	3	7.12e-81	1.136	0.441	0.184	1.18e-76
MATK	3	1.43e-79	1.18154	0.263	0.073	2.37e-75
EGFL7	3	2.2e-78	1.01962	0.244	0.063	3.67e-74
PHLDA1	3	8.63e-62	1.13042	0.226	0.067	1.43e-57
CCL2	3	5.69e-46	1.43942	0.105	0.021	9.47e-42
TM4SF19	3	2.27e-39	1.15857	0.102	0.023	3.78e-35
CCL18	4	0	3.04793	0.509	0.053	0
NUPR1	4	0	2.45388	0.528	0.062	0
SCD	4	0	2.36967	0.753	0.136	0
GATM	4	0	2.27036	0.862	0.179	0
PLTP	4	0	2.06118	0.814	0.234	0
GPNMB	4	0	1.76808	0.962	0.342	0
APOC1	4	0	1.76798	0.991	0.438	0
LGMN	4	0	1.76532	0.996	0.418	0
RGS1	4	0	1.69228	0.981	0.448	0
ARL4C	4	0	1.68162	0.979	0.466	0
ATP6V0D2	4	0	1.67015	0.235	0.006	0
APOE	4	0	1.6244	0.99	0.414	0
SELENOP	4	0	1.35997	0.966	0.309	0
A2M	4	8.01e-307	1.38689	0.942	0.316	1.33e-302
PMP22	4	2.51e-302	1.67639	0.641	0.132	4.18e-298
CTSB	4	2.48e-294	1.22346	1	0.919	4.12e-290
CREM	4	2.71e-293	1.81031	0.827	0.289	4.51e-289
SLC40A1	4	1.95e-283	1.43861	0.946	0.416	3.24e-279
IGF1	4	1e-282	1.49076	0.616	0.12	1.67e-278
CTSL	4	8.39e-275	1.24071	0.963	0.462	1.4e-270
PLXDC1	4	3.11e-269	1.36917	0.327	0.027	5.16e-265
ABCA1	4	1.16e-266	1.49592	0.882	0.365	1.94e-262
DAB2	4	1.76e-266	1.16435	0.966	0.414	2.92e-262
SPP1	4	1.95e-264	2.50159	0.54	0.104	3.24e-260
C2	4	2.64e-263	1.44207	0.695	0.174	4.38e-259
SLCO2B1	4	6.99e-261	1.16009	0.932	0.355	1.16e-256
MSR1	4	3.96e-257	1.23681	0.938	0.423	6.58e-253
CD163L1	4	1.02e-256	1.42937	0.498	0.083	1.7e-252
SDC3	4	2.6e-256	1.2066	0.87	0.305	4.32e-252
ABCG1	4	6.59e-256	1.44509	0.707	0.194	1.1e-251
SLC2A1	4	1.42e-255	1.61615	0.298	0.023	2.36e-251
CD59	4	8.58e-252	1.31385	0.814	0.277	1.43e-247
FOLR2	4	1.67e-247	1.21933	0.908	0.362	2.78e-243
RARRES1	4	3.67e-245	1.60188	0.459	0.074	6.11e-241
AVPI1	4	5.8e-243	1.60231	0.679	0.196	9.64e-239
RNASE1	4	9.98e-241	1.9312	0.713	0.226	1.66e-236
FABP3	4	2.6e-235	1.53215	0.515	0.101	4.33e-231
SLC7A8	4	3.73e-234	1.33721	0.641	0.159	6.21e-230
ELL2	4	1.52e-227	1.48678	0.722	0.225	2.53e-223
TNFRSF21	4	3.46e-219	1.34282	0.52	0.108	5.75e-215
PLD3	4	5.03e-219	1.14462	0.956	0.62	8.36e-215
HLA-DQA1	4	1.77e-217	1.01414	0.989	0.729	2.95e-213
FUCA1	4	1.51e-216	1.45128	0.836	0.374	2.51e-212
ACP5	4	7.63e-216	1.34807	0.901	0.448	1.27e-211
CTSD	4	8.57e-214	1.12162	0.996	0.929	1.42e-209
CD28	4	5.73e-212	1.39696	0.303	0.032	9.52e-208
SMPDL3A	4	1.61e-210	1.24322	0.729	0.239	2.68e-206
ENPP2	4	9.63e-206	1.34122	0.468	0.092	1.6e-201
NRP1	4	1.71e-205	1.05259	0.776	0.253	2.85e-201
IL2RA	4	5.44e-203	1.37031	0.241	0.019	9.04e-199
ANKRD37	4	5.77e-202	1.66733	0.513	0.119	9.6e-198
TSC22D1	4	6.87e-202	1.6128	0.609	0.175	1.14e-197
OTOA	4	3.16e-201	1.19733	0.716	0.226	5.26e-197
NPL	4	3.29e-199	1.06343	0.908	0.443	5.47e-195
KCNMA1	4	3.77e-199	1.11747	0.808	0.296	6.28e-195
SLC2A5	4	5.41e-194	1.36595	0.255	0.024	8.99e-190
FABP5	4	5.2e-189	1.01089	0.924	0.511	8.64e-185
ZNF331	4	7.55e-186	1.25713	0.775	0.319	1.26e-181
AKR1B1	4	1.01e-184	1.05726	0.894	0.46	1.69e-180
PLA2G7	4	1.11e-184	1.09281	0.872	0.434	1.85e-180
ME1	4	1.08e-183	1.20805	0.55	0.143	1.8e-179
VAT1	4	1.01e-182	1.10012	0.713	0.246	1.67e-178
CSTB	4	4.26e-181	1.11527	0.987	0.867	7.08e-177
SDS	4	3.12e-179	1.40209	0.578	0.17	5.2e-175
SLC19A2	4	2.01e-178	1.12012	0.336	0.051	3.34e-174
COLEC12	4	8.23e-178	1.43262	0.281	0.034	1.37e-173
GAL3ST4	4	2.48e-174	1.18548	0.322	0.048	4.12e-170
TFRC	4	1.25e-171	1.49757	0.703	0.27	2.09e-167
ADM	4	2.02e-171	1.27945	0.525	0.134	3.36e-167
ANKH	4	9.18e-169	1.1467	0.63	0.201	1.53e-164
NRP2	4	9.12e-168	1.08018	0.632	0.202	1.52e-163
FRMD4A	4	6.71e-167	1.07815	0.632	0.204	1.12e-162
GPR137B	4	4.48e-166	1.0766	0.736	0.291	7.46e-162
SGPL1	4	7.94e-161	1.13789	0.686	0.261	1.32e-156
PKD2L1	4	1.02e-160	1.09321	0.269	0.035	1.69e-156
HS3ST2	4	1.91e-160	1.12693	0.241	0.027	3.18e-156
TCEAL9	4	1.89e-156	1.16571	0.454	0.111	3.15e-152
MMP19	4	3.73e-156	1.42174	0.379	0.077	6.2e-152
SDC2	4	1e-154	1.09552	0.517	0.143	1.66e-150
BEX3	4	2.07e-154	1.29495	0.444	0.108	3.45e-150
HSD17B14	4	1.07e-151	1.08384	0.461	0.12	1.79e-147
CD209	4	4.02e-151	1.19018	0.54	0.159	6.68e-147
ARRDC3	4	1.1e-149	1.2344	0.741	0.333	1.83e-145
IL18BP	4	4.16e-149	1.05312	0.676	0.263	6.92e-145
FARP1	4	8.48e-144	1.13727	0.363	0.076	1.41e-139
EPHX1	4	4.71e-142	1.19995	0.541	0.172	7.83e-138
VCAM1	4	1.6e-140	1.3841	0.454	0.121	2.66e-136
SLC16A10	4	9.11e-140	1.20012	0.234	0.03	1.51e-135
BNIP3	4	1.03e-136	1.16834	0.499	0.153	1.72e-132
HLA-DRB5	4	5.5e-132	1.23002	0.638	0.267	9.15e-128
FAM213A	4	7.75e-130	1.00486	0.515	0.164	1.29e-125
GPX3	4	1.88e-123	1.10316	0.411	0.11	3.12e-119
MAFF	4	5.68e-120	1.0604	0.344	0.079	9.44e-116
CXCL3	4	6.51e-119	1.35832	0.321	0.069	1.08e-114
RAB42	4	1.28e-118	1.30394	0.331	0.077	2.13e-114
TMIGD3	4	5.57e-117	1.23692	0.422	0.121	9.27e-113
CHCHD6	4	1.3e-114	1.06903	0.439	0.134	2.16e-110
IGSF21	4	2.24e-110	1.12948	0.335	0.081	3.73e-106
MMP14	4	1.15e-106	1.01526	0.424	0.131	1.91e-102
CXCL2	4	2e-106	1.11428	0.416	0.125	3.32e-102
INSIG1	4	2.3e-100	1.35624	0.497	0.19	3.83e-96
EGLN3	4	8.08e-99	1.10219	0.214	0.037	1.34e-94
ZNF395	4	3.56e-96	1.00434	0.331	0.088	5.92e-92
ADAMDEC1	4	4.32e-96	1.13499	0.281	0.065	7.18e-92
ADAM8	4	2.36e-89	1.37997	0.449	0.174	3.93e-85
CHMP1B	4	1.25e-81	1.00686	0.746	0.47	2.09e-77
CD5L	4	3.79e-79	1.24429	0.239	0.056	6.31e-75
PLAU	4	3.36e-78	1.07097	0.293	0.083	5.59e-74
HILPDA	4	5.75e-74	1.21261	0.223	0.053	9.57e-70
HK2	4	3.11e-72	1.03255	0.413	0.16	5.16e-68
GADD45A	4	1.61e-71	1.02464	0.329	0.108	2.68e-67
SERPINF1	4	5.11e-68	1.08686	0.417	0.173	8.49e-64
CXCL8	4	1.18e-60	1.04684	0.377	0.146	1.96e-56
IL4I1	4	4.12e-60	1.00097	0.421	0.183	6.85e-56
CCL4L2	4	4.7e-58	1.14521	0.518	0.266	7.82e-54
AL391807.1	5	5.3e-229	1.37214	0.211	0.008	8.82e-225
S100A8	5	6.76e-228	1.43863	0.986	0.468	1.12e-223
S100A9	5	4.06e-207	1.45306	0.995	0.751	6.76e-203
VCAN	5	7.47e-203	1.13167	0.971	0.425	1.24e-198
SULT1A1	5	1.11e-192	1.24965	0.894	0.466	1.85e-188
RETN	5	1.74e-163	1.10656	0.762	0.272	2.9e-159
CCR2	5	2.08e-162	1.23648	0.58	0.148	3.46e-158
CDA	5	2.39e-161	1.18042	0.655	0.191	3.97e-157
NRG1	5	5.82e-161	1.30606	0.406	0.071	9.68e-157
CYP1B1	5	1.24e-160	1.41463	0.609	0.172	2.06e-156
SELL	5	4.28e-145	1.02654	0.826	0.389	7.11e-141
IL17RA	5	1.92e-130	1.04403	0.786	0.382	3.19e-126
S1PR3	5	2.35e-122	1.08519	0.219	0.025	3.9e-118
POU2F2	5	6.26e-121	1.03148	0.834	0.486	1.04e-116
RFLNB	5	6.34e-119	1.27888	0.337	0.067	1.05e-114
IGHA1	5	2.2e-118	1.23198	0.469	0.138	3.65e-114
F5	5	7.4e-101	1.06141	0.201	0.026	1.23e-96
AC007952.4	5	6.75e-98	1.03546	0.654	0.292	1.12e-93
MGST1	5	9.57e-93	1.04012	0.543	0.214	1.59e-88
CX3CR1	5	2.29e-92	1.13241	0.33	0.08	3.8e-88
MNDA	6	4.85e-196	1.13728	0.998	0.844	8.07e-192
S100A8	6	5.69e-136	1.05289	0.919	0.477	9.46e-132
S100A12	6	4.06e-119	1.00765	0.757	0.295	6.76e-115
NFE2	6	2.06e-101	1.24381	0.326	0.067	3.43e-97
CDA	6	1.57e-92	1.13981	0.546	0.202	2.61e-88
CRISPLD2	6	1.21e-86	1.27585	0.375	0.103	2.02e-82
TMEM154	6	2.15e-85	1.18056	0.47	0.164	3.58e-81
SHROOM1	6	2.14e-76	1.26368	0.178	0.027	3.56e-72
S1PR3	6	7.16e-73	1.35412	0.181	0.029	1.19e-68
PRAM1	6	1.7e-68	1.09062	0.593	0.302	2.83e-64
SLC46A2	6	3.65e-59	1.04858	0.22	0.051	6.07e-55
NLRP12	6	1.59e-55	1.01055	0.231	0.058	2.64e-51
LFNG	6	2.08e-54	1.08279	0.461	0.22	3.45e-50
CX3CR1	6	1.06e-50	1.09035	0.275	0.086	1.77e-46
NHSL2	6	7.93e-48	1.06714	0.294	0.101	1.32e-43
S100Z	6	1.95e-27	1.00111	0.18	0.064	3.25e-23
AQP9	7	2.76e-269	1.79096	0.711	0.15	4.6e-265
VCAN	7	6.17e-254	1.57278	0.979	0.428	1.03e-249
SLC11A1	7	5.95e-235	1.52604	0.982	0.596	9.89e-231
IFI44L	7	1.26e-234	1.89011	0.859	0.358	2.1e-230
S100A12	7	1.11e-230	1.58248	0.884	0.286	1.84e-226
NAMPT	7	1.06e-229	1.38923	0.996	0.863	1.77e-225
FPR1	7	2.89e-217	1.42366	0.968	0.595	4.8e-213
S100A8	7	1.61e-203	1.59498	0.961	0.474	2.67e-199
CD55	7	3.14e-201	1.67659	0.888	0.463	5.22e-197
IFI6	7	2.18e-190	1.42731	0.909	0.541	3.63e-186
LILRA5	7	7e-189	1.56764	0.791	0.32	1.16e-184
S100A9	7	7.69e-189	1.53586	0.991	0.753	1.28e-184
IFITM2	7	8.07e-183	1.33028	0.952	0.775	1.34e-178
VNN2	7	1.96e-182	1.84672	0.643	0.183	3.26e-178
AC245128.3	7	1.55e-173	1.59346	0.562	0.136	2.57e-169
SOCS3	7	6.92e-172	1.66846	0.812	0.356	1.15e-167
CD300E	7	1.49e-168	1.39735	0.779	0.3	2.47e-164
VSTM1	7	5.26e-161	1.69675	0.375	0.06	8.75e-157
SLC25A37	7	4.76e-156	1.44562	0.846	0.455	7.91e-152
MX2	7	1.02e-155	1.58441	0.746	0.338	1.69e-151
ACSL1	7	1.05e-153	1.23796	0.896	0.553	1.75e-149
IFITM3	7	1.21e-152	1.139	0.97	0.827	2.01e-148
LY6E	7	2.6e-151	1.11529	0.925	0.734	4.32e-147
HMGB2	7	9.4e-151	1.26676	0.923	0.689	1.56e-146
PLSCR1	7	3.06e-139	1.06681	0.895	0.688	5.08e-135
PHC2	7	3.25e-134	1.09815	0.879	0.617	5.41e-130
NLRP3	7	5.6e-126	1.37858	0.743	0.366	9.32e-122
CLEC4E	7	8.55e-124	1.05895	0.868	0.542	1.42e-119
ISG15	7	9.56e-124	1.21577	0.846	0.592	1.59e-119
SLC2A3	7	1.04e-120	1.11709	0.832	0.421	1.73e-116
SERPINB1	7	1.92e-120	1.01894	0.936	0.827	3.19e-116
MX1	7	5.2e-116	1.38044	0.712	0.368	8.65e-112
SELL	7	2.4e-109	1.31854	0.743	0.399	3.99e-105
IFI44	7	9.27e-109	1.30639	0.712	0.392	1.54e-104
ICAM3	7	1.24e-108	1.22156	0.686	0.311	2.07e-104
FPR2	7	3.5e-108	1.3788	0.525	0.175	5.82e-104
TREM1	7	4.22e-105	1.23815	0.596	0.234	7.01e-101
THBS1	7	3.5e-104	1.3157	0.668	0.288	5.81e-100
NFIL3	7	4.05e-104	1.33755	0.673	0.339	6.74e-100
CLU	7	3.97e-101	1.54008	0.223	0.033	6.6e-97
TIMP1	7	1.32e-100	1.04894	0.911	0.802	2.19e-96
EREG	7	2.66e-100	1.37591	0.416	0.11	4.42e-96
IRF7	7	1.59e-98	1.25622	0.707	0.42	2.64e-94
UPP1	7	1.08e-97	1.07478	0.779	0.51	1.8e-93
RIPOR2	7	7.14e-95	1.03237	0.738	0.376	1.19e-90
GCA	7	1.23e-94	1.02675	0.839	0.713	2.04e-90
RETN	7	1.42e-94	1.18632	0.655	0.284	2.37e-90
MEGF9	7	4.75e-94	1.07757	0.714	0.375	7.9e-90
CLEC4D	7	7.04e-94	1.35964	0.391	0.107	1.17e-89
XAF1	7	1.33e-93	1.12434	0.721	0.436	2.21e-89
MCTP2	7	2.18e-90	1.3208	0.164	0.019	3.62e-86
OSCAR	7	9.19e-88	1.10956	0.68	0.396	1.53e-83
LRRK2	7	1.17e-86	1.07842	0.746	0.457	1.94e-82
MXD1	7	5.62e-86	1.22025	0.659	0.36	9.35e-82
NFE2	7	9.78e-86	1.38581	0.302	0.069	1.63e-81
RNASE2	7	7.79e-85	1.46068	0.398	0.124	1.3e-80
CDA	7	4.73e-82	1.12881	0.525	0.204	7.87e-78
AGFG1	7	4.63e-80	1.11563	0.716	0.484	7.71e-76
OAS2	7	6.34e-79	1.1642	0.611	0.333	1.05e-74
LINC02207	7	2.12e-76	1.37673	0.296	0.075	3.53e-72
PGD	7	1.58e-75	1.15314	0.711	0.51	2.62e-71
CRISPLD2	7	5.77e-75	1.17193	0.357	0.105	9.59e-71
IL1R2	7	1.02e-72	1.73403	0.446	0.181	1.7e-68
FES	7	4.45e-72	1.00615	0.727	0.546	7.4e-68
CDKN2D	7	1.27e-71	1.24598	0.427	0.16	2.12e-67
AL034397.3	7	1.82e-71	1.15422	0.541	0.248	3.03e-67
CPD	7	4.36e-71	1.17874	0.523	0.241	7.26e-67
AREG	7	1.15e-69	1.28542	0.527	0.228	1.9e-65
GK	7	2.36e-68	1.07771	0.579	0.303	3.92e-64
PROK2	7	1.56e-66	1.31286	0.152	0.022	2.59e-62
FYN	7	1.16e-63	1.01362	0.554	0.283	1.93e-59
LINC00937	7	9.02e-63	1.13786	0.421	0.169	1.5e-58
MPHOSPH6	7	2.07e-61	1.19963	0.538	0.305	3.44e-57
ECE1	7	4.74e-60	1.23035	0.291	0.088	7.89e-56
CCDC69	7	1.4e-59	1.05893	0.582	0.338	2.32e-55
RSAD2	7	2.57e-59	1.2595	0.279	0.082	4.27e-55
RAB27A	7	6.42e-58	1.06589	0.5	0.244	1.07e-53
CKAP4	7	1.41e-57	1.15281	0.414	0.171	2.34e-53
OASL	7	4.45e-56	1.25018	0.262	0.077	7.4e-52
MBOAT7	7	3.35e-54	1.1039	0.566	0.359	5.58e-50
TMEM71	7	1.24e-52	1.17616	0.33	0.121	2.06e-48
CR1	7	9.9e-52	1.24144	0.42	0.195	1.65e-47
PADI4	7	2.55e-50	1.17561	0.193	0.046	4.24e-46
MCEMP1	7	3.15e-50	1.1032	0.271	0.084	5.23e-46
F5	7	2.6e-49	1.10781	0.155	0.031	4.33e-45
CRIP1	7	9.9e-49	1.03644	0.568	0.347	1.65e-44
CREB5	7	8.36e-47	1.11592	0.445	0.225	1.39e-42
IL1RAP	7	1.14e-46	1.1724	0.338	0.138	1.9e-42
MFGE8	7	3.06e-46	1.20564	0.138	0.027	5.09e-42
GK5	7	1.85e-45	1.31524	0.273	0.098	3.07e-41
CYP1B1	7	7.19e-45	1.05729	0.414	0.19	1.2e-40
HBEGF	7	1.48e-44	1.02044	0.436	0.213	2.46e-40
THBD	7	4.04e-42	1.15289	0.441	0.234	6.72e-38
LTB4R	7	3.23e-41	1.02895	0.441	0.244	5.38e-37
HERC5	7	7.68e-41	1.22579	0.307	0.128	1.28e-36
ANXA6	7	2.88e-40	1.01782	0.571	0.425	4.78e-36
FCAR	7	5.15e-38	1.01797	0.154	0.038	8.57e-34
ADM	7	5.36e-37	1.29373	0.346	0.159	8.91e-33
PLBD1	7	3.57e-36	1.05034	0.652	0.577	5.94e-32
PDE4D	7	7.47e-36	1.00497	0.146	0.037	1.24e-31
SPATA13	7	1.26e-32	1.03032	0.312	0.145	2.09e-28
CEACAM4	7	9.69e-32	1.02583	0.357	0.189	1.61e-27
MAN2A2	7	2.35e-30	1.00563	0.357	0.196	3.91e-26
2019-03-01	7	5.71e-30	1.04726	0.179	0.059	9.49e-26
OAS3	7	2.66e-29	1.04931	0.339	0.183	4.43e-25
VNN1	7	2.78e-28	1.03535	0.268	0.12	4.63e-24
BCL3	7	8.58e-28	1.1081	0.286	0.141	1.43e-23
TSPAN2	7	7.16e-24	1.08545	0.132	0.042	1.19e-19
PTGER2	7	1.43e-23	1.00066	0.3	0.164	2.38e-19
OSM	7	1.52e-22	1.00973	0.214	0.092	2.53e-18
SPRY1	7	2.17e-22	1.00056	0.141	0.048	3.6e-18
TOR1B	7	1e-19	1.02467	0.221	0.11	1.67e-15
TOB1	7	3.53e-15	1.01034	0.293	0.191	5.88e-11
TRMT6	7	5.31e-14	1.00084	0.209	0.118	8.82e-10
CLEC9A	8	0	4.04095	0.877	0.012	0
IDO1	8	0	3.27759	0.923	0.047	0
CLNK	8	0	3.20985	0.865	0.003	0
DNASE1L3	8	0	3.00032	0.921	0.117	0
HLA-DOB	8	0	2.84074	0.881	0.016	0
CADM1	8	0	2.77639	0.881	0.05	0
WDFY4	8	0	2.74803	0.986	0.169	0
CCND1	8	0	2.74108	0.823	0.051	0
ASB2	8	0	2.6509	0.708	0.006	0
BATF3	8	0	2.53766	0.974	0.138	0
C1orf54	8	0	2.37518	0.996	0.32	0
RGCC	8	0	2.36502	0.97	0.161	0
CPNE3	8	0	2.3592	0.98	0.358	0
P2RY14	8	0	2.30504	0.829	0.04	0
ENPP1	8	0	2.19445	0.478	0.002	0
XCR1	8	0	2.18515	0.391	0	0
BTLA	8	0	2.13964	0.623	0.003	0
IRF8	8	0	2.1396	0.996	0.55	0
FLT3	8	0	2.11728	0.881	0.095	0
NDRG2	8	0	2.10687	0.756	0.059	0
TMEM14A	8	0	2.06368	0.706	0.018	0
NET1	8	0	2.04716	0.726	0.055	0
TLR10	8	0	2.00383	0.613	0.017	0
GCSAM	8	0	1.99332	0.629	0.023	0
PLPP1	8	0	1.97148	0.631	0.036	0
SERPINF2	8	0	1.91568	0.72	0.06	0
C1orf21	8	0	1.91157	0.704	0.057	0
TACSTD2	8	0	1.86988	0.256	0.001	0
DBN1	8	0	1.86519	0.482	0.003	0
AIM2	8	0	1.86388	0.742	0.092	0
DUSP4	8	0	1.83093	0.351	0.017	0
TSPAN13	8	0	1.81135	0.452	0.012	0
PLCD1	8	0	1.79464	0.611	0.041	0
SUSD3	8	0	1.76978	0.72	0.095	0
ITGB7	8	0	1.69383	0.679	0.058	0
PAWR	8	0	1.69267	0.48	0.002	0
FKBP1B	8	0	1.67479	0.508	0.024	0
CCDC126	8	0	1.67173	0.671	0.087	0
SLC38A1	8	0	1.66606	0.56	0.035	0
ZNF366	8	0	1.62679	0.508	0.034	0
PPM1J	8	0	1.62458	0.423	0.002	0
CCSER1	8	0	1.60335	0.47	0.024	0
CD226	8	0	1.59917	0.522	0.042	0
EGLN3	8	0	1.49596	0.433	0.03	0
ZEB1	8	0	1.47635	0.405	0.008	0
SNX22	8	0	1.42451	0.363	0.003	0
MTERF2	8	0	1.39786	0.446	0.028	0
CXCR3	8	0	1.3807	0.373	0.007	0
RAB33A	8	0	1.372	0.433	0.031	0
DPP4	8	0	1.36473	0.339	0.007	0
NCALD	8	0	1.36199	0.337	0.004	0
TOX	8	0	1.3482	0.365	0.008	0
BEND5	8	0	1.34557	0.357	0.004	0
MYEF2	8	0	1.33205	0.339	0.011	0
AC090152.1	8	0	1.32142	0.365	0.008	0
RHEX	8	0	1.30457	0.391	0.003	0
IL18R1	8	0	1.29628	0.367	0.013	0
AUTS2	8	0	1.1922	0.343	0.015	0
RAB30	8	0	1.18611	0.302	0.011	0
P2RY10	8	0	1.11101	0.274	0.003	0
PNMA1	8	1.44e-304	1.5804	0.51	0.051	2.39e-300
PARM1	8	1.65e-304	1.01018	0.244	0.005	2.74e-300
MARCKSL1	8	2.88e-299	1.62317	0.853	0.176	4.8e-295
SNX3	8	1.98e-297	2.28778	0.998	0.827	3.3e-293
RUBCNL	8	3.26e-297	1.6176	0.671	0.103	5.42e-293
VAC14	8	2.87e-294	1.64084	0.798	0.161	4.78e-290
RHOF	8	4.23e-290	1.41653	0.732	0.123	7.03e-286
REC8	8	6.04e-288	1.30657	0.482	0.045	1e-283
CCR6	8	4.61e-278	1.07919	0.202	0.003	7.67e-274
GNG7	8	8.49e-275	1.44694	0.609	0.087	1.41e-270
TSPAN33	8	1.08e-269	1.79384	0.877	0.264	1.8e-265
CPVL	8	1.35e-269	1.60807	0.996	0.91	2.24e-265
PPP1R14A	8	5.34e-268	1.14184	0.256	0.009	8.88e-264
REPIN1	8	2.1e-267	1.55226	0.837	0.203	3.5e-263
AP3M2	8	2.98e-262	1.29044	0.458	0.046	4.96e-258
CST3	8	1.36e-258	1.41634	1	0.997	2.26e-254
HSH2D	8	3.25e-256	1.25394	0.601	0.081	5.4e-252
PDLIM1	8	9.47e-252	1.20277	0.387	0.032	1.57e-247
MZT2A	8	2.25e-248	1.57997	0.938	0.395	3.73e-244
HLA-DPB1	8	2.39e-247	1.22085	1	0.929	3.98e-243
CD74	8	9.65e-247	1.03329	1	0.995	1.61e-242
NUBPL	8	1.03e-246	1.30552	0.472	0.054	1.71e-242
SLAMF7	8	3.33e-245	1.32011	0.835	0.198	5.54e-241
HLA-DQB1	8	3.9e-245	1.24359	1	0.881	6.49e-241
C12orf45	8	2.53e-244	1.97634	0.808	0.221	4.21e-240
HLA-DPA1	8	3.32e-241	1.03787	1	0.955	5.52e-237
RGS10	8	2.01e-235	1.24417	0.996	0.779	3.34e-231
ID2	8	8.63e-235	1.72587	0.982	0.513	1.43e-230
MCOLN2	8	9.38e-235	1.29764	0.407	0.041	1.56e-230
CYB5R3	8	2.45e-232	1.46469	0.915	0.342	4.08e-228
GPR171	8	2.6e-232	1.16982	0.248	0.011	4.32e-228
EEF1B2	8	5.1e-231	1.11518	0.994	0.936	8.49e-227
MAGEF1	8	4.45e-230	1.30775	0.54	0.078	7.4e-226
RAB7B	8	1.05e-228	1.53093	0.665	0.132	1.75e-224
SERPINF1	8	1.54e-225	1.37695	0.738	0.162	2.57e-221
STK17A	8	6.83e-225	1.32523	0.698	0.142	1.14e-220
CIB2	8	3.93e-221	1.0062	0.25	0.012	6.54e-217
MAP4K1	8	9.19e-216	1.21186	0.502	0.071	1.53e-211
CDKN2C	8	9.63e-215	1.19744	0.448	0.054	1.6e-210
ITPRIPL1	8	2.72e-214	1.00529	0.264	0.016	4.52e-210
LSP1	8	2.9e-213	1.06718	0.996	0.837	4.83e-209
PPA1	8	1.07e-212	1.38528	0.962	0.516	1.78e-208
PTPN22	8	4.22e-212	1.12391	0.655	0.122	7.01e-208
SUB1	8	2.09e-206	1.03606	0.992	0.903	3.47e-202
CBFA2T3	8	3.03e-206	1.18964	0.528	0.08	5.04e-202
PTK2	8	1.68e-205	1.27828	0.413	0.049	2.79e-201
BIN1	8	1.58e-201	1.39035	0.768	0.206	2.63e-197
ADAM28	8	2.23e-199	1.31585	0.655	0.136	3.71e-195
TAP1	8	6.09e-199	1.37525	0.962	0.481	1.01e-194
BASP1	8	7.67e-198	1.22638	0.98	0.573	1.27e-193
MAP2K6	8	2.35e-197	1.06082	0.54	0.087	3.91e-193
KCNK6	8	1.33e-196	1.48118	0.881	0.331	2.21e-192
LIMA1	8	6.93e-196	1.3779	0.587	0.116	1.15e-191
BCL6	8	3.16e-187	1.22176	0.849	0.256	5.26e-183
NDUFV2	8	1.28e-186	1.10918	0.974	0.672	2.12e-182
DENND1B	8	3.28e-185	1.28462	0.742	0.201	5.45e-181
PLEKHA5	8	2.66e-183	1.12023	0.417	0.056	4.42e-179
KIF16B	8	2.55e-182	1.17551	0.583	0.116	4.24e-178
TMEM238	8	6.05e-182	1.10399	0.433	0.062	1.01e-177
CNFN	8	2.78e-181	1.0104	0.325	0.032	4.62e-177
HDAC9	8	7.35e-180	1.13153	0.752	0.194	1.22e-175
LSM6	8	3.76e-179	1.13713	0.958	0.572	6.26e-175
THEM4	8	3.92e-179	1.22133	0.446	0.068	6.52e-175
SHTN1	8	1.51e-176	1.14891	0.962	0.564	2.51e-172
S100B	8	1.69e-173	2.85517	0.431	0.07	2.8e-169
ICAM3	8	1.69e-172	1.02993	0.895	0.3	2.81e-168
PIM2	8	2.73e-172	1.17311	0.371	0.047	4.54e-168
TMEM156	8	7.66e-172	1.07336	0.345	0.04	1.27e-167
PPP1R14B	8	3.1e-167	1.17615	0.921	0.466	5.16e-163
CDK2AP2	8	5.92e-167	1.26558	0.877	0.363	9.85e-163
SPATS2	8	3.02e-165	1.18574	0.49	0.09	5.02e-161
C1QBP	8	5.98e-165	1.11468	0.948	0.549	9.94e-161
LYRM4	8	5.16e-164	1.14385	0.718	0.197	8.58e-160
CSRP1	8	7.09e-163	1.16567	0.794	0.268	1.18e-158
DCTPP1	8	3.92e-162	1.23517	0.685	0.192	6.51e-158
PLEKHM3	8	1.17e-161	1.11547	0.444	0.073	1.95e-157
ENSA	8	3.08e-161	1.11898	0.942	0.551	5.12e-157
LGALS2	8	1.23e-156	1.14116	0.978	0.651	2.05e-152
OFD1	8	3.69e-152	1.25195	0.69	0.197	6.14e-148
HMGA1	8	4.86e-152	1.12592	0.893	0.441	8.09e-148
BCL2L14	8	2.68e-148	1.01438	0.155	0.007	4.46e-144
LRRCC1	8	2.39e-147	1.08706	0.391	0.063	3.97e-143
ISG20	8	5.88e-147	1.35136	0.817	0.308	9.78e-143
CDK2AP1	8	5.24e-146	1.20057	0.839	0.371	8.72e-142
MYCL	8	3.65e-144	1.19735	0.591	0.147	6.08e-140
ITM2C	8	1.47e-142	1.08584	0.435	0.08	2.45e-138
AC093673.1	8	1.4e-141	1.06046	0.595	0.148	2.33e-137
CAMK2D	8	2.67e-141	1.06986	0.792	0.272	4.43e-137
AGPAT1	8	5.69e-141	1.12417	0.683	0.203	9.46e-137
NAAA	8	3.99e-140	1.07348	0.933	0.514	6.64e-136
SPINT2	8	4.52e-140	1.00377	0.927	0.511	7.52e-136
2019-09-06	8	5.13e-139	1.04918	0.859	0.347	8.53e-135
BUD23	8	5.66e-138	1.04256	0.819	0.327	9.41e-134
MRPL18	8	4.29e-137	1.00181	0.895	0.419	7.13e-133
TP53RK	8	8.58e-136	1.03358	0.581	0.149	1.43e-131
NME4	8	1.26e-135	1.0294	0.73	0.238	2.1e-131
LMNA	8	1.22e-129	1.13178	0.696	0.218	2.02e-125
HPS5	8	5.11e-129	1.06758	0.72	0.244	8.5e-125
CCDC6	8	5.55e-124	1.0604	0.746	0.261	9.23e-120
TSTD1	8	5.06e-121	1.0014	0.605	0.175	8.41e-117
VAV3	8	1.64e-120	1.01431	0.629	0.184	2.73e-116
PMAIP1	8	2.38e-114	1.17902	0.581	0.167	3.96e-110
CST7	8	5.56e-112	1.37337	0.48	0.122	9.25e-108
SLC46A3	8	4.02e-108	1.02009	0.679	0.242	6.68e-104
CSKMT	8	9.82e-91	1.04911	0.31	0.061	1.63e-86
MAP3K13	8	2.23e-90	1.00334	0.675	0.27	3.71e-86
TXN	8	6.8e-67	1.31902	0.98	0.796	1.13e-62
HLA-DQA2	8	7.3e-08	1.00658	0.415	0.396	0.00121463

## Sheet: 2.NK cells
Gene	Cluster	P_val	Avg_logFC	Pct.1	Pct.2	P_val_adj
LAIR2	1	0	2.17099	0.39	0.045	0
IGFBP7	1	0	1.89852	0.605	0.104	0
PTGDS	1	0	1.85587	0.395	0.083	0
GRASP	1	0	1.70403	0.197	0.022	0
RAMP1	1	0	1.67464	0.208	0.024	0
AKR1C3	1	0	1.60763	0.48	0.095	0
CD55	1	0	1.52901	0.488	0.129	0
GZMB	1	0	1.44109	0.989	0.377	0
CREM	1	0	1.39952	0.404	0.143	0
PXN	1	0	1.38186	0.338	0.079	0
CEBPB	1	0	1.3662	0.595	0.235	0
KLF2	1	0	1.34812	0.917	0.386	0
GNLY	1	0	1.34505	0.954	0.318	0
SELPLG	1	0	1.32069	0.412	0.115	0
PRSS23	1	0	1.26693	0.476	0.134	0
FGFBP2	1	0	1.21992	0.937	0.27	0
SPON2	1	0	1.17742	0.935	0.581	0
CHST2	1	0	1.15529	0.502	0.189	0
FCGR3A	1	0	1.13153	0.96	0.408	0
HAVCR2	1	0	1.07591	0.489	0.209	0
ADGRG1	1	0	1.01097	0.554	0.203	0
METRNL	1	0	0.997697	0.768	0.443	0
ARL4C	1	0	0.936514	0.867	0.449	0
FLNA	1	0	0.913635	0.55	0.23	0
GZMH	1	0	0.904075	0.892	0.434	0
ZEB2	1	0	0.896028	0.674	0.341	0
LGALS1	1	0	0.879812	0.612	0.269	0
EMP3	1	0	0.879736	0.721	0.322	0
PRF1	1	0	0.810295	0.995	0.913	0
S100A4	1	0	0.798493	0.939	0.612	0
ANXA1	1	0	0.747601	0.846	0.611	0
PPP2R5C	1	0	0.736347	0.761	0.519	0
NEAT1	1	0	0.699185	0.944	0.851	0
S100A6	1	0	0.673088	0.769	0.409	0
S100B	1	7.19729e-308	1.7019	0.245	0.041	1.13098e-303
TNFRSF1B	1	9.50572e-290	0.949341	0.539	0.265	1.49373e-285
LYAR	1	2.20332e-263	0.926543	0.459	0.193	3.46229e-259
LITAF	1	5.71678e-263	0.545738	0.844	0.611	8.98334e-259
TXNIP	1	1.99544e-253	0.503149	0.974	0.957	3.13563e-249
DTHD1	1	4.53454e-253	1.1869	0.313	0.094	7.12558e-249
CD52	1	5.36818e-247	0.833459	0.478	0.209	8.43557e-243
SYNE2	1	6.40411e-247	0.812638	0.531	0.264	1.00634e-242
CAST	1	2.37503e-232	0.832938	0.504	0.251	3.73213e-228
MTSS1	1	8.17557e-227	1.13953	0.277	0.081	1.28471e-222
TFEB	1	2.20532e-223	1.19636	0.25	0.067	3.46544e-219
C1orf162	1	2.77746e-215	0.93512	0.367	0.145	4.3645e-211
GK5	1	4.80183e-199	0.989733	0.343	0.139	7.5456e-195
SH3BP5	1	1.29984e-198	0.866939	0.431	0.212	2.04257e-194
HOPX	1	2.8539e-195	0.543765	0.75	0.509	4.48462e-191
AHNAK	1	2.64679e-187	0.894394	0.348	0.141	4.15917e-183
TNFAIP3	1	6.28415e-185	0.864576	0.415	0.197	9.87492e-181
DIP2A	1	8.18717e-176	0.848577	0.453	0.253	1.28653e-171
UBE2F	1	5.40708e-175	0.789794	0.443	0.239	8.49669e-171
CX3CR1	1	1.47213e-162	0.786642	0.309	0.121	2.31331e-158
DSTN	1	1.54135e-160	0.750529	0.424	0.224	2.42207e-156
ANKRD9	1	1.5133e-159	1.291	0.144	0.028	2.37801e-155
KLF3	1	1.24706e-153	0.839133	0.363	0.179	1.95963e-149
SELL	1	1.3537e-153	1.33012	0.142	0.028	2.1272e-149
CARD16	1	6.70373e-152	0.561584	0.659	0.511	1.05342e-147
RASSF4	1	6.06131e-150	1.02988	0.246	0.091	9.52475e-146
ITGB7	1	4.7883e-148	0.862622	0.314	0.138	7.52433e-144
SORL1	1	7.54689e-147	0.793616	0.396	0.213	1.18592e-142
C1orf21	1	3.4387e-145	0.677736	0.47	0.284	5.40358e-141
DAB2	1	3.83697e-140	1.17087	0.122	0.023	6.02942e-136
OSBPL5	1	2.33703e-139	0.874294	0.292	0.128	3.6724e-135
S1PR5	1	3.73317e-139	0.638388	0.498	0.314	5.86631e-135
PRDM1	1	1.0432e-137	0.54346	0.655	0.499	1.63929e-133
AREG	1	3.98194e-137	0.544351	0.573	0.356	6.25723e-133
KIR3DX1	1	1.93982e-134	1.13533	0.118	0.022	3.04823e-130
PDE4D	1	2.07085e-132	1.01092	0.198	0.066	3.25413e-128
RASGRP2	1	3.94782e-131	0.784375	0.326	0.158	6.2036e-127
SAMHD1	1	4.43931e-127	0.647799	0.485	0.321	6.97594e-123
KIR3DL2	1	9.91919e-125	0.863702	0.253	0.104	1.5587e-120
KIR2DL3	1	3.08176e-120	0.944581	0.187	0.062	4.84268e-116
PLEKHG3	1	3.25875e-120	0.92314	0.184	0.061	5.1208e-116
RASA3	1	5.25074e-119	0.913045	0.197	0.07	8.25101e-115
TBX21	1	8.77785e-117	0.601592	0.41	0.235	1.37935e-112
HES6	1	2.50342e-113	1.07428	0.168	0.056	3.93388e-109
FOSL2	1	7.12459e-112	0.687266	0.388	0.228	1.11956e-107
MGAT4A	1	2.58948e-111	0.620508	0.441	0.283	4.0691e-107
PHLDA1	1	4.13768e-109	1.16161	0.135	0.037	6.50195e-105
UAP1	1	3.52104e-108	0.938799	0.176	0.062	5.53297e-104
TSPAN14	1	3.53431e-107	0.73399	0.315	0.167	5.55382e-103
CXCR2	1	1.52719e-104	1.02717	0.113	0.027	2.39982e-100
UPP1	1	2.13946e-101	0.735442	0.296	0.155	3.36194e-97
PDE3B	1	3.53956e-101	0.977694	0.139	0.041	5.56206e-97
NFE2L2	1	6.86666e-100	0.730481	0.359	0.217	1.07903e-95
DOCK5	1	7.50274e-100	0.993533	0.108	0.026	1.17898e-95
CEP78	1	2.43312e-99	0.6207	0.379	0.227	3.8234e-95
TMEM173	1	6.54916e-98	0.7042	0.292	0.152	1.02913e-93
F2R	1	2.05951e-95	0.673598	0.302	0.161	3.23632e-91
TIMP1	1	5.06634e-95	0.871824	0.184	0.072	7.96125e-91
ITGAX	1	8.25344e-93	0.790935	0.22	0.099	1.29695e-88
CAPN2	1	2.33998e-92	0.732811	0.222	0.099	3.67704e-88
STK38	1	3.88624e-92	0.780994	0.215	0.095	6.10684e-88
ANXA4	1	6.66626e-91	0.765939	0.213	0.095	1.04754e-86
LAIR1	1	8.64872e-91	0.714134	0.248	0.121	1.35906e-86
MT2A	1	2.47003e-90	0.673621	0.535	0.405	3.8814e-86
BHLHE40	1	7.42326e-87	0.772593	0.233	0.112	1.16649e-82
PRR5	1	1.29783e-86	0.722405	0.26	0.135	2.03942e-82
SYNE1	1	6.69898e-83	0.529003	0.429	0.29	1.05268e-78
GTF3C1	1	3.93958e-82	0.777861	0.238	0.121	6.19065e-78
FAM129A	1	9.10594e-80	0.821388	0.164	0.066	1.43091e-75
EVA1C	1	3.295e-78	0.885411	0.102	0.029	5.17776e-74
RIPOR2	1	2.48373e-77	0.543275	0.351	0.219	3.90294e-73
ORAI1	1	3.79856e-77	0.604752	0.331	0.206	5.96905e-73
NCR3	1	1.05195e-75	0.528364	0.44	0.316	1.65304e-71
AL357060.1	1	4.70437e-75	0.889576	0.12	0.04	7.39245e-71
SCLT1	1	2.18705e-72	0.679147	0.277	0.162	3.43673e-68
ADD3	1	3.94297e-70	0.534866	0.379	0.258	6.19599e-66
PLEKHA1	1	1.58378e-69	0.652808	0.259	0.146	2.48875e-65
FGL2	1	1.68223e-69	0.7258	0.177	0.081	2.64345e-65
ITGAM	1	6.20008e-68	0.642469	0.229	0.122	9.7428e-64
SERPINB9	1	1.14694e-67	0.704025	0.154	0.065	1.80229e-63
ICAM2	1	1.30884e-67	0.517623	0.426	0.313	2.05671e-63
RGS2	1	5.58873e-65	0.68759	0.249	0.14	8.78214e-61
PTGER2	1	1.15061e-63	0.541199	0.356	0.238	1.80806e-59
SSBP3	1	9.96869e-63	0.702419	0.17	0.08	1.56648e-58
TBXAS1	1	2.17642e-62	0.721719	0.176	0.085	3.42002e-58
APLP2	1	2.30213e-62	0.693029	0.214	0.116	3.61757e-58
BPGM	1	1.97019e-61	0.748625	0.191	0.099	3.09596e-57
CD226	1	6.59273e-60	0.591075	0.237	0.133	1.03598e-55
COL6A2	1	2.58653e-59	0.847348	0.117	0.045	4.06447e-55
PER1	1	1.63595e-58	0.728543	0.138	0.06	2.57073e-54
ATF3	1	2.01767e-57	0.956831	0.113	0.043	3.17056e-53
ADAM10	1	3.07486e-57	0.570584	0.283	0.18	4.83184e-53
TUBA1A	1	2.55661e-56	0.564952	0.312	0.207	4.01746e-52
EVI2A	1	3.33913e-55	0.581612	0.251	0.151	5.24711e-51
TMBIM1	1	4.64626e-55	0.664937	0.154	0.073	7.30113e-51
HOXB2	1	2.29201e-52	0.561554	0.24	0.145	3.60167e-48
P2RY8	1	1.84123e-51	0.681597	0.124	0.054	2.8933e-47
CDC42EP3	1	9.48586e-50	0.571088	0.197	0.109	1.49061e-45
IGF2R	1	6.77505e-49	0.573926	0.231	0.141	1.06463e-44
DENND3	1	7.10837e-49	0.722785	0.108	0.044	1.11701e-44
CD8A	1	2.6024e-47	0.700787	0.152	0.076	4.08941e-43
LINC02384	1	2.10986e-46	0.549403	0.212	0.124	3.31543e-42
FCRL3	1	1.88663e-45	0.594692	0.222	0.136	2.96465e-41
GSAP	1	4.6448e-44	0.515962	0.298	0.21	7.29884e-40
ATP2B1-AS1	1	5.94216e-44	0.649243	0.195	0.115	9.33751e-40
RAB29	1	1.30417e-43	0.50401	0.251	0.162	2.04937e-39
MVD	1	1.37494e-43	0.537325	0.242	0.157	2.16058e-39
IL12RB1	1	5.08596e-43	0.564603	0.188	0.109	7.99207e-39
KIR2DL1	1	2.98318e-42	0.621896	0.142	0.072	4.68777e-38
TOB1	1	4.98107e-42	0.675561	0.109	0.049	7.82726e-38
PPIL2	1	3.94828e-40	0.511743	0.261	0.178	6.20433e-36
PRNP	1	6.8186e-40	0.580737	0.135	0.069	1.07147e-35
PHACTR2	1	4.986e-39	0.661616	0.114	0.054	7.83499e-35
RHBDF2	1	2.46101e-38	0.556743	0.186	0.112	3.86723e-34
PMAIP1	1	1.4311e-36	0.609548	0.273	0.193	2.24883e-32
ZFPM1	1	6.14508e-35	0.549064	0.166	0.098	9.65637e-31
RRBP1	1	1.45024e-34	0.552592	0.158	0.092	2.2789e-30
SLA2	1	2.92246e-34	0.502334	0.347	0.276	4.59236e-30
IQSEC1	1	1.48939e-30	0.532176	0.117	0.063	2.34042e-26
IGHG4	1	2.70052e-30	0.558462	0.13	0.074	4.2436e-26
AXIN1	1	9.24559e-30	0.534009	0.131	0.075	1.45285e-25
TENT5A	1	2.47521e-29	0.541211	0.144	0.086	3.88955e-25
RNF130	1	1.38716e-27	0.519917	0.173	0.113	2.17979e-23
SERTAD1	1	5.0492e-25	0.503188	0.171	0.114	7.93431e-21
ZNF600	1	1.55132e-24	0.51961	0.114	0.066	2.43774e-20
PCNT	1	4.27439e-24	0.521428	0.101	0.056	6.71678e-20
TOX2	2	0	1.26938	0.478	0.129	0
CXCR6	2	0	1.25557	0.691	0.228	0
GZMK	2	0	1.1702	0.968	0.415	0
IL2RB	2	0	1.14906	0.946	0.567	0
XCL1	2	0	1.13899	0.785	0.264	0
CD160	2	0	1.10985	0.939	0.534	0
GYG1	2	0	0.955664	0.643	0.287	0
SH2D1A	2	0	0.833457	0.7	0.355	0
KLRC1	2	0	0.753777	0.746	0.367	0
TRDC	2	0	0.698021	0.93	0.726	0
GIMAP7	2	0	0.697601	0.917	0.716	0
CD81	2	0	0.632448	0.979	0.835	0
RPS26	2	0	0.570079	0.959	0.794	0
GSTP1	2	0	0.517005	0.974	0.848	0
STK17A	2	1.02384e-304	0.623674	0.863	0.594	1.60886e-300
TNFSF14	2	1.59305e-302	1.23057	0.368	0.103	2.50333e-298
SERPINE2	2	1.39246e-299	1.33558	0.274	0.055	2.18811e-295
ARPC5L	2	2.91567e-263	0.606494	0.831	0.59	4.58169e-259
P2RY11	2	8.31319e-255	1.08049	0.34	0.1	1.30633e-250
CD27	2	1.52703e-254	1.27254	0.255	0.056	2.39957e-250
PDLIM1	2	1.27808e-250	0.947124	0.436	0.164	2.00838e-246
LAT2	2	3.89052e-237	0.758653	0.613	0.321	6.11356e-233
FASLG	2	7.86544e-220	0.82374	0.503	0.228	1.23598e-215
CNN2	2	1.57224e-215	0.934154	0.403	0.157	2.47062e-211
PDCD4	2	2.44235e-202	0.541276	0.772	0.491	3.83791e-198
MMP25-AS1	2	6.64776e-202	0.860133	0.433	0.185	1.04463e-197
ACAP1	2	2.60777e-194	0.524138	0.813	0.578	4.09784e-190
PSTPIP1	2	2.30314e-188	0.648402	0.634	0.361	3.61916e-184
PLEKHF1	2	1.79029e-180	0.670343	0.603	0.339	2.81327e-176
COTL1	2	7.97021e-177	0.743016	0.473	0.227	1.25244e-172
TIGIT	2	1.42285e-173	0.656461	0.614	0.357	2.23587e-169
IL16	2	1.77621e-172	0.649395	0.625	0.369	2.79113e-168
CLNK	2	2.04218e-172	1.11376	0.193	0.046	3.20908e-168
SPTSSB	2	5.60929e-171	1.23575	0.133	0.02	8.81444e-167
RBL2	2	1.82166e-165	0.691496	0.555	0.309	2.86256e-161
CHI3L2	2	4.22744e-165	1.02716	0.236	0.072	6.643e-161
PTGDR	2	3.56796e-163	0.589418	0.684	0.44	5.60669e-159
TNFSF10	2	4.26417e-160	0.781718	0.406	0.185	6.70072e-156
STOM	2	8.72561e-160	0.558681	0.667	0.418	1.37114e-155
LY9	2	7.74516e-159	0.833432	0.34	0.137	1.21708e-154
RAB11FIP1	2	4.69493e-157	0.666947	0.533	0.289	7.37762e-153
GPR68	2	7.1087e-157	1.04928	0.179	0.043	1.11706e-152
RHOH	2	5.07313e-150	0.650062	0.508	0.269	7.97192e-146
CAPN12	2	8.87034e-149	0.733353	0.398	0.185	1.39389e-144
TCIRG1	2	1.53169e-148	0.549443	0.662	0.415	2.4069e-144
GRAMD1A	2	1.37934e-145	0.715534	0.384	0.175	2.1675e-141
SLFN5	2	5.18726e-144	0.585098	0.59	0.35	8.15126e-140
LIMS1	2	3.35223e-143	0.680287	0.418	0.202	5.26769e-139
YWHAH	2	9.5653e-140	0.59759	0.52	0.284	1.50309e-135
HLA-DMB	2	3.47919e-136	0.896283	0.218	0.07	5.4672e-132
EOMES	2	4.96434e-133	0.516152	0.61	0.366	7.80097e-129
LDB2	2	3.53302e-132	0.805655	0.267	0.102	5.55179e-128
SASH3	2	6.08664e-131	0.605762	0.541	0.32	9.56454e-127
GIMAP1	2	1.4535e-124	0.516256	0.662	0.447	2.28403e-120
PTPN6	2	6.11448e-123	0.575681	0.538	0.321	9.60829e-119
SYNRG	2	4.14334e-121	0.594332	0.484	0.268	6.51084e-117
LTB	2	2.28284e-120	0.965578	0.278	0.116	3.58726e-116
UBASH3A	2	2.88319e-117	0.940273	0.106	0.019	4.53064e-113
DZIP3	2	2.34158e-115	0.790033	0.244	0.095	3.67956e-111
SMPD3	2	3.6222e-110	0.887437	0.156	0.045	5.69193e-106
LZTFL1	2	7.36504e-110	0.775083	0.224	0.085	1.15734e-105
GIMAP6	2	1.05941e-106	0.595032	0.473	0.276	1.66476e-102
RGL4	2	1.21955e-106	0.683715	0.296	0.134	1.91641e-102
FHL3	2	2.68731e-106	0.649949	0.344	0.17	4.22285e-102
CLPTM1	2	3.22814e-105	0.69263	0.317	0.151	5.07269e-101
DGCR6L	2	4.55753e-105	0.555916	0.467	0.269	7.16171e-101
UNC93B1	2	1.90479e-104	0.753494	0.225	0.088	2.99318e-100
GIMAP5	2	1.5131e-103	0.801014	0.184	0.063	2.37768e-99
HDAC7	2	1.51543e-103	0.675135	0.296	0.135	2.38135e-99
ATP1B1	2	1.98813e-102	0.899632	0.126	0.032	3.12414e-98
TNFAIP8	2	2.8422e-100	0.509396	0.558	0.358	4.46624e-96
ACAA2	2	3.62926e-98	0.506479	0.524	0.325	5.70302e-94
CDHR1	2	1.19786e-97	0.871476	0.118	0.03	1.88231e-93
TRAC	2	1.56053e-96	0.69338	0.318	0.159	2.45221e-92
MIR181A1HG	2	3.55977e-95	0.786223	0.184	0.067	5.59382e-91
CXXC5	2	4.10181e-93	0.550933	0.402	0.223	6.44558e-89
PSD4	2	1.25239e-92	0.635426	0.297	0.142	1.96801e-88
PDE7A	2	3.6518e-92	0.516102	0.467	0.277	5.73843e-88
ZNF595	2	4.25349e-92	0.755593	0.21	0.084	6.68393e-88
PPA1	2	4.31952e-89	0.575488	0.339	0.176	6.78769e-85
PRKCA	2	2.27751e-88	0.693795	0.232	0.101	3.57888e-84
RNF165	2	2.50007e-88	0.756337	0.189	0.073	3.92862e-84
BCO2	2	1.71349e-84	0.665891	0.206	0.085	2.69258e-80
SKAP2	2	2.8993e-84	0.55199	0.363	0.199	4.55596e-80
HDAC9	2	4.87311e-84	0.725815	0.166	0.061	7.65761e-80
FBXO2	2	3.45854e-83	0.766274	0.153	0.054	5.43475e-79
DNMT3A	2	4.69298e-83	0.685109	0.204	0.085	7.37455e-79
TNFRSF1A	2	3.51507e-82	0.52146	0.414	0.243	5.52359e-78
NCF1	2	1.45552e-81	0.658229	0.213	0.091	2.28721e-77
SLAMF7	2	1.75486e-81	0.547619	0.346	0.186	2.75758e-77
TESC	2	5.09734e-81	0.607884	0.297	0.153	8.00996e-77
FAM118A	2	1.74119e-80	0.577413	0.269	0.129	2.7361e-76
CLEC12A	2	5.34125e-79	0.769906	0.139	0.047	8.39324e-75
NMUR1	2	1.20681e-78	0.579329	0.307	0.159	1.89639e-74
SACM1L	2	3.74307e-78	0.552175	0.328	0.177	5.88185e-74
HIC1	2	8.10488e-78	0.723514	0.136	0.045	1.2736e-73
CDK6	2	7.66497e-77	0.666887	0.222	0.101	1.20447e-72
CHN2	2	3.73856e-75	0.780661	0.112	0.034	5.87477e-71
S100PBP	2	3.96914e-75	0.56024	0.299	0.157	6.23711e-71
UNG	2	4.79344e-75	0.59977	0.256	0.127	7.53241e-71
TC2N	2	5.16804e-75	0.608833	0.253	0.123	8.12106e-71
ORAI2	2	7.0502e-75	0.691315	0.19	0.08	1.10787e-70
STRBP	2	7.56396e-75	0.72736	0.155	0.058	1.1886e-70
ACP5	2	9.3687e-74	0.629231	0.197	0.085	1.4722e-69
ABCG1	2	1.15e-73	0.75783	0.111	0.033	1.80711e-69
AC008105.3	2	3.73043e-73	0.579372	0.301	0.161	5.862e-69
NELFCD	2	2.28906e-72	0.538847	0.323	0.179	3.59704e-68
SNX10	2	2.27428e-71	0.614887	0.225	0.105	3.5738e-67
SYPL1	2	5.30113e-71	0.665236	0.157	0.061	8.33019e-67
ABCB1	2	5.36336e-70	0.567719	0.272	0.142	8.42798e-66
YARS	2	1.08867e-68	0.522237	0.329	0.185	1.71073e-64
TBC1D31	2	6.09767e-68	0.617061	0.21	0.098	9.58188e-64
GPR82	2	2.81328e-67	0.709523	0.114	0.038	4.42079e-63
HLA-DQA2	2	1.06396e-66	0.675078	0.137	0.051	1.67191e-62
STN1	2	1.33674e-66	0.516931	0.312	0.173	2.10055e-62
ICAM1	2	2.30797e-66	0.634657	0.128	0.046	3.62674e-62
BAALC	2	4.82067e-66	0.679483	0.14	0.053	7.57521e-62
SNX18	2	5.48846e-66	0.612977	0.188	0.083	8.62457e-62
RGS3	2	1.36831e-65	0.51379	0.323	0.185	2.15017e-61
SLC44A1	2	2.56832e-65	0.6773	0.147	0.058	4.03586e-61
CTSZ	2	4.43785e-64	0.527679	0.299	0.166	6.97363e-60
RXRA	2	6.71567e-64	0.668863	0.121	0.042	1.0553e-59
SWAP70	2	7.03151e-63	0.688569	0.127	0.047	1.10493e-58
THEM6	2	2.76724e-62	0.634964	0.154	0.063	4.34845e-58
RGS14	2	8.17185e-62	0.50079	0.333	0.194	1.28412e-57
OSBPL2	2	1.17009e-61	0.583253	0.205	0.098	1.83868e-57
ZEB1	2	3.30445e-61	0.696231	0.109	0.037	5.19261e-57
KCTD5	2	6.39267e-61	0.572164	0.206	0.099	1.00454e-56
TRIB2	2	1.85925e-60	0.602238	0.19	0.088	2.92162e-56
WEE1	2	6.00122e-60	0.670224	0.129	0.049	9.43032e-56
PLEKHO2	2	4.23899e-59	0.628723	0.138	0.055	6.66114e-55
ESD	2	1.108e-57	0.513372	0.238	0.125	1.74111e-53
EPS8L2	2	2.57056e-57	0.581767	0.15	0.063	4.03938e-53
CDK5R1	2	1.23081e-56	0.519101	0.206	0.102	1.93409e-52
IFNAR2	2	1.61566e-56	0.52243	0.244	0.13	2.53885e-52
PNP	2	2.83888e-55	0.550637	0.213	0.108	4.46102e-51
RCBTB2	2	3.22288e-55	0.502769	0.279	0.159	5.06443e-51
LTBP3	2	2.90307e-54	0.535534	0.229	0.122	4.56188e-50
NME1	2	5.27424e-54	0.526578	0.184	0.088	8.28794e-50
ATF7IP2	2	4.42106e-53	0.575886	0.15	0.066	6.94726e-49
TANC2	2	5.02204e-53	0.578186	0.17	0.08	7.89163e-49
KMT5A	2	2.96617e-52	0.576621	0.17	0.081	4.66103e-48
NMT2	2	3.22059e-52	0.541167	0.189	0.093	5.06084e-48
GIMAP8	2	6.63664e-52	0.60502	0.12	0.047	1.04288e-47
PPIF	2	9.39111e-52	0.564652	0.121	0.048	1.47572e-47
FEZ1	2	1.45164e-51	0.537873	0.195	0.098	2.28111e-47
BCAS4	2	2.69959e-50	0.529238	0.182	0.09	4.24213e-46
PGGHG	2	3.85122e-50	0.526446	0.221	0.12	6.05181e-46
SPECC1	2	9.32038e-50	0.530398	0.16	0.075	1.4646e-45
LINC00685	2	1.19271e-49	0.614062	0.132	0.057	1.87423e-45
MDFIC	2	1.57614e-49	0.509406	0.22	0.118	2.47674e-45
PGM2	2	1.70579e-48	0.53131	0.172	0.084	2.68048e-44
ZNF92	2	3.17347e-48	0.577118	0.153	0.071	4.98678e-44
PIK3CD	2	3.43367e-47	0.508161	0.217	0.119	5.39567e-43
RPS6KA5	2	7.80814e-47	0.543934	0.168	0.083	1.22697e-42
ZNF74	2	2.26953e-46	0.585929	0.103	0.04	3.56635e-42
ATP8B4	2	2.40335e-46	0.522116	0.164	0.08	3.77663e-42
ELOVL6	2	4.72123e-46	0.504247	0.178	0.09	7.41894e-42
STAMBPL1	2	5.87886e-46	0.584454	0.105	0.041	9.23804e-42
FAM43A	2	8.34199e-45	0.673718	0.152	0.073	1.31086e-40
DAPK2	2	9.05054e-45	0.523949	0.158	0.076	1.4222e-40
SERPINI1	2	5.95444e-43	0.54956	0.125	0.056	9.3568e-39
LIMA1	2	1.08981e-42	0.514078	0.156	0.077	1.71253e-38
SEL1L3	2	1.12912e-42	0.525448	0.14	0.066	1.7743e-38
TCF7	2	1.9568e-42	0.569832	0.137	0.065	3.07491e-38
PLCH2	2	9.04139e-42	0.558742	0.113	0.049	1.42076e-37
ZNF362	2	4.67771e-41	0.540822	0.129	0.06	7.35055e-37
GSTM2	2	2.50709e-40	0.565127	0.109	0.047	3.93964e-36
TMEM131L	2	4.18085e-40	0.501056	0.159	0.081	6.56979e-36
SH2D3C	2	2.13924e-39	0.523268	0.12	0.054	3.3616e-35
SLC4A4	2	5.03361e-38	0.501243	0.122	0.057	7.90982e-34
HSPA6	2	5.16519e-35	0.731339	0.234	0.148	8.11658e-31
NFKBIA	3	0	1.47798	0.964	0.615	0
FOS	3	0	1.4626	0.928	0.556	0
RGS1	3	0	1.4463	0.661	0.249	0
SPRY1	3	0	1.36101	0.409	0.109	0
NFKBIZ	3	0	1.35903	0.461	0.139	0
ZFP36	3	0	1.29612	0.975	0.749	0
CD69	3	0	1.15438	0.981	0.768	0
SOCS1	3	0	1.08898	0.739	0.352	0
PIK3R1	3	0	0.980988	0.847	0.5	0
DUSP1	3	0	0.95159	0.94	0.666	0
CCL3	3	0	0.926642	0.957	0.741	0
TLE1	3	0	0.924934	0.682	0.341	0
CEMIP2	3	0	0.878209	0.776	0.49	0
CD3E	3	0	0.844093	0.623	0.272	0
ZFP36L2	3	0	0.73048	0.96	0.846	0
JUND	3	0	0.724871	0.974	0.878	0
CEBPD	3	0	0.7138	0.948	0.735	0
GZMK	3	0	0.664412	0.932	0.428	0
CCL4	3	0	0.655997	0.997	0.982	0
BTG1	3	0	0.556514	0.999	0.994	0
TSC22D3	3	3.27584e-295	0.585511	0.972	0.821	5.14766e-291
FOSB	3	2.76368e-279	0.998504	0.568	0.261	4.34285e-275
TXK	3	1.99117e-278	0.705378	0.793	0.523	3.12892e-274
RUNX2	3	8.56223e-266	1.26648	0.293	0.075	1.34547e-261
PIK3IP1	3	3.15243e-264	0.68032	0.78	0.515	4.95372e-260
AREG	3	7.31594e-246	0.794048	0.657	0.342	1.14963e-241
AP3S1	3	8.69432e-239	0.883911	0.566	0.294	1.36622e-234
AC103591.3	3	2.14909e-233	1.41314	0.257	0.063	3.37708e-229
IRF8	3	6.57717e-230	0.959056	0.45	0.192	1.03354e-225
PRMT9	3	9.8076e-225	1.17213	0.349	0.123	1.54117e-220
ZBTB16	3	7.13666e-211	0.792423	0.559	0.292	1.12145e-206
AC020916.1	3	8.25825e-211	1.25987	0.322	0.109	1.2977e-206
AC245014.3	3	4.58249e-204	1.35379	0.242	0.064	7.20092e-200
JUNB	3	1.61357e-201	0.767363	0.84	0.663	2.53556e-197
PDCD4	3	6.12205e-198	0.546656	0.763	0.495	9.62019e-194
IER2	3	1.96279e-196	0.685418	0.847	0.699	3.08432e-192
AL355075.4	3	5.19029e-196	1.72023	0.147	0.022	8.15602e-192
CXCR4	3	1.59222e-192	0.669352	0.764	0.52	2.50202e-188
SPRY2	3	2.14609e-190	0.948315	0.357	0.139	3.37237e-186
FAM177A1	3	4.73334e-188	0.855395	0.467	0.229	7.43797e-184
CXCR6	3	8.6242e-186	0.569847	0.552	0.272	1.35521e-181
AL360012.1	3	9.68279e-185	1.2825	0.121	0.013	1.52155e-180
IPCEF1	3	1.13445e-182	0.772489	0.516	0.273	1.78268e-178
AC007952.4	3	5.37218e-180	0.985335	0.324	0.12	8.44185e-176
CLDND1	3	9.98189e-179	0.685476	0.568	0.317	1.56855e-174
CCNH	3	3.58126e-175	0.739276	0.561	0.324	5.62759e-171
CCL3L1	3	5.88977e-172	1.0687	0.612	0.382	9.25519e-168
NR4A2	3	1.19358e-170	1.01452	0.401	0.182	1.87559e-166
COG2	3	7.639e-169	0.910239	0.348	0.145	1.20039e-164
METTL9	3	5.2174e-168	0.624393	0.641	0.41	8.19862e-164
AC044849.1	3	3.90557e-160	0.842445	0.382	0.17	6.13721e-156
YPEL5	3	1.34518e-158	0.768588	0.557	0.334	2.11382e-154
MAP3K8	3	1.48701e-157	0.747965	0.464	0.237	2.33669e-153
XCL1	3	3.1473e-156	0.686172	0.589	0.326	4.94567e-152
AC025171.3	3	1.53588e-154	1.12488	0.166	0.038	2.41347e-150
RAB9A	3	5.55582e-150	0.5983	0.641	0.422	8.73042e-146
PPP1R15A	3	4.16275e-149	0.603354	0.593	0.36	6.54135e-145
AC025164.1	3	2.2187e-146	0.780653	0.445	0.231	3.48646e-142
TENT5C	3	4.83501e-143	0.957901	0.253	0.089	7.59773e-139
ZNF331	3	3.19588e-141	1.12224	0.259	0.097	5.02201e-137
NCK2	3	2.26295e-133	0.707028	0.413	0.211	3.55601e-129
IFRD1	3	2.26594e-129	0.975574	0.273	0.111	3.56071e-125
CD96	3	3.6526e-128	0.544625	0.628	0.415	5.73969e-124
AC026979.2	3	8.75498e-126	0.856411	0.256	0.099	1.37576e-121
XCL2	3	5.00434e-124	0.536472	0.809	0.578	7.86382e-120
EOMES	3	9.52815e-122	0.564833	0.579	0.376	1.49725e-117
LINC00996	3	5.46864e-121	0.933815	0.206	0.072	8.59343e-117
TOX2	3	8.04198e-120	0.646366	0.353	0.169	1.26372e-115
SESN1	3	9.34335e-116	0.696089	0.401	0.216	1.46821e-111
YWHAH	3	1.28115e-115	0.588577	0.493	0.293	2.0132e-111
OFD1	3	1.05005e-112	0.518117	0.63	0.439	1.65005e-108
AC243829.4	3	1.09533e-109	0.865648	0.234	0.093	1.72119e-105
AL627171.1	3	3.78055e-108	0.900169	0.258	0.11	5.94075e-104
PTCH2	3	1.2881e-107	1.00207	0.103	0.02	2.02413e-103
CDK5R1	3	1.10171e-105	0.835874	0.232	0.094	1.73123e-101
PDE4B	3	1.78188e-103	0.962713	0.17	0.057	2.80005e-99
RASA1	3	2.11269e-100	0.765294	0.245	0.106	3.31987e-96
Z93241.1	3	1.36316e-99	1.00269	0.107	0.024	2.14207e-95
DUSP2	3	3.50124e-97	0.590375	0.775	0.655	5.50185e-93
SUPT3H	3	4.54868e-97	0.804876	0.23	0.098	7.14779e-93
ABHD15	3	7.74503e-97	0.716281	0.313	0.159	1.21705e-92
AC114760.2	3	1.91888e-95	0.720706	0.256	0.113	3.01532e-91
CASK	3	2.51844e-95	0.786544	0.209	0.084	3.95748e-91
GRAMD1A	3	3.38711e-95	0.618998	0.349	0.186	5.3225e-91
CHPT1	3	3.69235e-95	0.763646	0.229	0.097	5.80215e-91
ADGRG3	3	3.8136e-95	0.929603	0.126	0.035	5.99269e-91
AC004687.1	3	5.6327e-94	0.744118	0.312	0.159	8.85122e-90
MAFF	3	8.81164e-92	0.766388	0.237	0.104	1.38466e-87
CCL4L2	3	2.37585e-88	0.736293	0.686	0.546	3.73341e-84
DUSP10	3	6.01202e-82	0.764327	0.191	0.079	9.44728e-78
VPS37B	3	1.10344e-79	0.593383	0.413	0.254	1.73395e-75
IL18	3	5.71959e-79	0.623717	0.286	0.149	8.98776e-75
CSRNP1	3	9.31651e-79	0.739141	0.176	0.069	1.464e-74
MAML2	3	2.58432e-78	0.680488	0.247	0.121	4.06101e-74
NCF1	3	8.40423e-76	0.708276	0.207	0.093	1.32064e-71
TGFBR2	3	9.75949e-75	0.569472	0.352	0.207	1.53361e-70
TMEM156	3	9.59225e-74	0.63898	0.268	0.138	1.50733e-69
B3GNT7	3	4.64477e-72	0.730143	0.211	0.098	7.29879e-68
KDM6B	3	1.38975e-71	0.859208	0.147	0.055	2.18385e-67
TMEM243	3	3.83649e-71	0.560459	0.372	0.227	6.02865e-67
LDB2	3	7.24626e-71	0.640139	0.231	0.114	1.13868e-66
UBASH3B	3	1.15402e-68	0.72479	0.16	0.065	1.81342e-64
ADAMTS17	3	4.88959e-64	0.778425	0.118	0.042	7.6835e-60
TNFSF8	3	7.46417e-64	0.763077	0.116	0.04	1.17292e-59
SNHG9	3	3.17847e-63	0.54058	0.337	0.203	4.99465e-59
MICAL2	3	4.28024e-61	0.732651	0.137	0.055	6.72596e-57
AKIRIN2	3	8.13267e-59	0.566179	0.286	0.165	1.27797e-54
BCO2	3	2.81228e-58	0.644708	0.188	0.091	4.41922e-54
KMT2E-AS1	3	6.88543e-58	0.591769	0.199	0.097	1.08198e-53
CLASP1	3	7.74827e-57	0.589286	0.23	0.122	1.21756e-52
SKIL	3	8.7239e-56	0.629414	0.17	0.079	1.37087e-51
SLC35E1	3	1.20366e-55	0.623574	0.176	0.084	1.89143e-51
SFMBT2	3	2.78998e-55	0.572729	0.227	0.121	4.38418e-51
UNG	3	3.62847e-55	0.549344	0.241	0.132	5.70178e-51
NUDT14	3	1.71898e-54	0.609292	0.176	0.085	2.70121e-50
TIPARP	3	4.68967e-54	0.592142	0.265	0.152	7.36935e-50
EML4	3	2.26528e-51	0.505504	0.314	0.199	3.55966e-47
PLIN2	3	2.91803e-49	0.567963	0.255	0.15	4.58539e-45
GNAQ	3	9.64475e-47	0.648152	0.126	0.055	1.51558e-42
HDAC9	3	1.34788e-46	0.628903	0.144	0.068	2.11805e-42
WDR74	3	7.35158e-46	0.544901	0.24	0.141	1.15523e-41
DZIP3	3	9.95758e-46	0.510846	0.199	0.109	1.56473e-41
RNF145	3	2.35862e-45	0.529763	0.238	0.139	3.70634e-41
STRBP	3	7.82361e-45	0.575431	0.137	0.064	1.2294e-40
YES1	3	8.29466e-45	0.52592	0.194	0.104	1.30342e-40
MIR222HG	3	1.59474e-42	0.608483	0.134	0.063	2.50597e-38
SPECC1	3	1.73255e-42	0.590308	0.153	0.077	2.72253e-38
LZTFL1	3	4.77003e-41	0.524585	0.181	0.099	7.49562e-37
TCEAL4	3	5.12307e-38	0.582502	0.115	0.053	8.0504e-34
ZBTB10	3	1.5431e-37	0.51094	0.145	0.074	2.42482e-33
P2RX5	3	2.32214e-37	0.57449	0.128	0.063	3.64901e-33
CMTM7	3	5.60721e-36	0.51321	0.163	0.09	8.81117e-32
AC087239.1	3	2.88121e-34	0.540805	0.125	0.062	4.52753e-30
LDLRAP1	3	5.93062e-34	0.518675	0.152	0.083	9.31938e-30
GCSAM	3	2.24793e-27	0.500821	0.105	0.053	3.5324e-23
ADAM28	3	1.51284e-26	0.508964	0.103	0.053	2.37727e-22
CITED2	3	7.7014e-12	0.511318	0.325	0.271	1.2102e-07
LAG3	4	0	1.77607	0.245	0.023	0
PTMS	4	0	1.58979	0.293	0.048	0
HLA-DRB1	4	0	1.33823	0.699	0.259	0
CD52	4	0	1.33397	0.673	0.222	0
GZMH	4	0	1.27728	0.975	0.495	0
S100A6	4	0	1.21323	0.917	0.445	0
LGALS1	4	0	1.10963	0.724	0.308	0
HLA-DPB1	4	0	1.06841	0.782	0.381	0
FGFBP2	4	0	0.976217	0.942	0.378	0
GNLY	4	0	0.972859	0.936	0.424	0
FCGR3A	4	0	0.941737	0.972	0.496	0
S100A4	4	0	0.874807	0.948	0.664	0
SH3BGRL3	4	0	0.778318	0.98	0.843	0
GZMB	4	0	0.738065	0.988	0.476	0
CYBA	4	0	0.522963	0.997	0.964	0
ADGRG1	4	8.99547e-293	1.00226	0.642	0.246	1.41355e-288
KLRC2	4	2.96177e-289	1.81341	0.417	0.124	4.65412e-285
HLA-DRB5	4	5.54921e-286	1.63428	0.165	0.012	8.72003e-282
EMP3	4	3.1541e-268	0.835722	0.77	0.379	4.95635e-264
VIM	4	5.42021e-260	0.956128	0.756	0.417	8.51732e-256
FLNA	4	5.1566e-246	0.926226	0.631	0.27	8.10308e-242
HOPX	4	2.53699e-242	0.714622	0.867	0.53	3.98662e-238
ARL4C	4	2.97134e-229	0.623283	0.879	0.515	4.66916e-225
HLA-DPA1	4	6.14148e-226	0.83491	0.734	0.424	9.65072e-222
AHNAK	4	4.41495e-220	1.02473	0.457	0.157	6.93765e-216
C12orf75	4	1.52023e-205	0.925609	0.6	0.289	2.38889e-201
LYAR	4	3.74667e-198	0.953543	0.531	0.225	5.88752e-194
CRIP1	4	3.44168e-183	0.955245	0.533	0.244	5.40826e-179
TRG-AS1	4	7.51828e-177	1.09827	0.442	0.187	1.18142e-172
HLA-DQA1	4	9.47425e-176	1.35146	0.229	0.052	1.48878e-171
IGHG3	4	2.67728e-174	1.28409	0.205	0.041	4.20709e-170
SYNE2	4	4.34989e-173	0.797514	0.596	0.297	6.83541e-169
CTSW	4	3.74544e-169	0.514413	0.933	0.806	5.88559e-165
ZEB2	4	2.78676e-167	0.691408	0.688	0.393	4.37912e-163
KLRC4	4	1.02372e-165	1.19574	0.27	0.076	1.60867e-161
KIR3DL2	4	5.13854e-165	1.00659	0.345	0.114	8.0747e-161
DSTN	4	3.28808e-159	0.844707	0.516	0.242	5.1669e-155
PRSS23	4	2.06101e-154	0.749686	0.469	0.191	3.23867e-150
ASCL2	4	4.1684e-153	1.1467	0.229	0.057	6.55023e-149
CAPN2	4	5.45399e-144	0.956856	0.313	0.105	8.5704e-140
LGALS3	4	7.23793e-144	1.24796	0.162	0.031	1.13737e-139
ANXA2	4	2.62e-142	0.844962	0.466	0.215	4.11707e-138
TTC16	4	4.95065e-141	1.21189	0.117	0.015	7.77946e-137
LILRB1	4	1.25093e-133	1.16706	0.136	0.023	1.9657e-129
CX3CR1	4	3.71155e-120	0.732542	0.362	0.143	5.83233e-116
FGL2	4	2.40202e-118	0.975703	0.255	0.084	3.77454e-114
B3GAT1	4	6.7042e-117	1.12288	0.135	0.026	1.0535e-112
KIR2DL3	4	3.45634e-116	0.967927	0.238	0.075	5.43129e-112
CDC42EP3	4	6.75027e-115	0.890007	0.292	0.108	1.06074e-110
PPP2R5C	4	4.33901e-114	0.513116	0.773	0.556	6.81832e-110
TBX21	4	1.12873e-111	0.695527	0.486	0.252	1.77369e-107
F2R	4	3.01738e-108	0.79439	0.38	0.171	4.74151e-104
APOE	4	7.44755e-106	0.991354	0.146	0.033	1.17031e-101
CAST	4	7.45535e-104	0.616513	0.525	0.289	1.17153e-99
UCP2	4	4.87689e-101	0.511929	0.753	0.577	7.66354e-97
TRBC1	4	9.82883e-101	0.502394	0.783	0.624	1.5445e-96
MTSS1	4	1.30228e-100	0.799451	0.288	0.111	2.0464e-96
TSPAN2	4	1.48855e-99	0.989102	0.139	0.032	2.33911e-95
CD3E	4	5.50854e-96	0.82322	0.515	0.329	8.65612e-92
MIAT	4	3.17872e-94	1.01365	0.137	0.033	4.99505e-90
SLC1A7	4	9.64424e-91	0.946141	0.134	0.032	1.5155e-86
RAP2A	4	6.03287e-90	0.974823	0.161	0.046	9.48006e-86
PDGFRB	4	8.88189e-89	0.964807	0.105	0.02	1.3957e-84
PATL2	4	2.97324e-88	1.02078	0.208	0.074	4.67215e-84
GRAP2	4	3.68266e-88	0.891698	0.202	0.069	5.78693e-84
ANXA5	4	5.29367e-87	0.942441	0.191	0.064	8.31848e-83
BATF	4	3.01657e-86	0.780513	0.335	0.163	4.74023e-82
RGS9	4	1.01474e-85	0.950293	0.149	0.042	1.59456e-81
ITGB7	4	1.9952e-85	0.682988	0.344	0.162	3.13525e-81
IGLC2	4	2.08781e-85	0.824164	0.341	0.178	3.28078e-81
LINC02384	4	4.76806e-83	0.812723	0.287	0.126	7.49253e-79
AL158071.3	4	1.11984e-81	0.882546	0.143	0.04	1.75971e-77
GTF3C1	4	2.97394e-78	0.736047	0.292	0.132	4.67325e-74
BIN1	4	6.10778e-78	0.747178	0.345	0.178	9.59776e-74
SERPINB9	4	1.3364e-77	0.819149	0.2	0.072	2.10002e-73
TOB1	4	1.14362e-75	0.873726	0.159	0.05	1.79709e-71
RGS10	4	5.511e-75	0.859655	0.194	0.072	8.65998e-71
PRNP	4	2.82432e-74	0.827681	0.194	0.071	4.43813e-70
HLA-DRA	4	6.19027e-74	0.755814	0.446	0.275	9.72739e-70
KIR2DL1	4	2.019e-73	0.758239	0.201	0.074	3.17266e-69
CDC25B	4	8.85373e-73	0.821125	0.174	0.06	1.39127e-68
ADRB2	4	2.73312e-71	0.65176	0.381	0.206	4.29482e-67
HLA-DQB1	4	3.30173e-70	0.787377	0.216	0.087	5.18834e-66
COL6A2	4	4.29296e-70	0.830997	0.157	0.051	6.74596e-66
PDE3B	4	4.48663e-70	0.79368	0.161	0.054	7.05029e-66
HLA-DQA2	4	7.09033e-70	0.897351	0.165	0.057	1.11417e-65
SYNE1	4	4.39753e-69	0.542748	0.485	0.304	6.91028e-65
STK38	4	6.8637e-69	0.693886	0.25	0.109	1.07856e-64
TNFRSF1B	4	2.58514e-68	0.500337	0.507	0.314	4.06228e-64
DTHD1	4	2.93948e-68	0.636202	0.288	0.133	4.6191e-64
PLEKHG3	4	1.53204e-66	0.744027	0.201	0.078	2.40745e-62
HDDC2	4	1.84208e-66	0.612037	0.44	0.272	2.89465e-62
TMEM273	4	2.67097e-65	0.851156	0.122	0.035	4.19716e-61
OASL	4	8.24618e-64	0.854701	0.11	0.03	1.2958e-59
RASA3	4	2.41212e-63	0.697599	0.212	0.088	3.7904e-59
ANXA4	4	3.2688e-63	0.665755	0.244	0.109	5.13659e-59
PRDX1	4	3.25434e-62	0.633073	0.327	0.174	5.11387e-58
SH3BP5	4	5.35926e-62	0.517587	0.425	0.249	8.42154e-58
TMEM173	4	1.71737e-60	0.586852	0.326	0.169	2.69868e-56
TUBA4A	4	1.03786e-59	0.566676	0.395	0.235	1.6309e-55
RASGRP2	4	1.33183e-58	0.593299	0.337	0.183	2.09284e-54
SSBP3	4	1.78983e-58	0.676268	0.208	0.089	2.81253e-54
GLUL	4	3.04488e-57	0.593791	0.349	0.199	4.78472e-53
CCDC88C	4	4.68123e-57	0.55336	0.425	0.267	7.35608e-53
MT1F	4	3.35302e-56	0.774491	0.137	0.048	5.26893e-52
ITGAX	4	1.15706e-55	0.64464	0.243	0.115	1.8182e-51
MED15	4	2.39481e-55	0.668366	0.258	0.129	3.76321e-51
RIPOR2	4	3.79093e-54	0.54056	0.389	0.234	5.95706e-50
SYNGR1	4	1.50192e-51	0.508349	0.443	0.289	2.36012e-47
S100B	4	6.54311e-50	0.887227	0.187	0.083	1.02818e-45
TSPAN32	4	4.67004e-48	0.576016	0.302	0.17	7.3385e-44
TECR	4	1.46741e-45	0.530365	0.431	0.296	2.30588e-41
CYTOR	4	1.197e-43	0.538832	0.455	0.326	1.88096e-39
ARRB2	4	1.10859e-42	0.511881	0.363	0.231	1.74203e-38
TIMP1	4	2.51319e-40	0.582867	0.188	0.09	3.94922e-36
CALHM2	4	1.03842e-39	0.678246	0.141	0.06	1.63178e-35
KIR3DL1	4	2.15199e-39	0.642217	0.105	0.038	3.38164e-35
TNFRSF18	4	1.29278e-37	0.709843	0.182	0.091	2.03147e-33
KIR3DX1	4	1.43247e-37	0.711024	0.105	0.039	2.25099e-33
C11orf21	4	4.46513e-37	0.609412	0.185	0.093	7.01651e-33
TFEB	4	8.3161e-35	0.502942	0.203	0.105	1.30679e-30
VMP1	4	1.23272e-34	0.538959	0.353	0.239	1.93709e-30
RAP2B	4	5.40879e-33	0.534238	0.21	0.115	8.49937e-29
BCL9L	4	4.20768e-31	0.570791	0.177	0.094	6.61195e-27
P2RY8	4	6.98734e-31	0.586829	0.135	0.063	1.09799e-26
TMBIM1	4	5.26208e-30	0.551929	0.165	0.085	8.26883e-26
C4orf48	4	2.28671e-29	0.589184	0.148	0.074	3.59333e-25
ALB	4	6.53486e-29	0.615514	0.117	0.053	1.02689e-24
BCL11B	4	2.11354e-28	0.59003	0.142	0.071	3.32121e-24
TNF	4	2.64094e-28	0.551662	0.121	0.056	4.14997e-24
VCL	4	5.63256e-28	0.554822	0.108	0.048	8.85101e-24
RHOB	4	1.2336e-22	0.563641	0.237	0.154	1.93848e-18
IQSEC1	4	5.90204e-21	0.501661	0.129	0.07	9.27447e-17
TMEM191B	4	1.47962e-20	0.525941	0.105	0.053	2.32507e-16
PTRH1	4	5.48466e-20	0.507252	0.113	0.059	8.6186e-16
IFI44L	5	0	2.51172	0.679	0.05	0
MX1	5	0	1.92327	0.54	0.08	0
XAF1	5	1.28121e-206	1.25035	0.647	0.215	2.0133e-202
IFI44	5	4.18122e-200	1.44795	0.36	0.069	6.57036e-196
H3F3B	5	1.25482e-192	0.810535	0.998	0.979	1.97183e-188
IRF7	5	1.45452e-191	1.26307	0.585	0.185	2.28563e-187
HIST1H1C	5	6.19032e-177	1.50849	0.479	0.137	9.72746e-173
FOS	5	7.57272e-172	0.87837	0.96	0.623	1.18998e-167
CD7	5	1.2573e-147	0.503107	0.997	0.962	1.97573e-143
AC011043.1	5	2.10994e-147	1.32155	0.169	0.02	3.31556e-143
CD69	5	3.58216e-141	0.657359	0.979	0.808	5.62901e-137
LY6E	5	7.32191e-140	0.750965	0.924	0.701	1.15056e-135
OAS1	5	6.63823e-137	1.30128	0.311	0.07	1.04313e-132
IFI6	5	1.28484e-123	1.22409	0.48	0.17	2.01899e-119
AC007952.4	5	9.31313e-120	1.04713	0.451	0.15	1.46347e-115
ISG20	5	1.4685e-118	0.662875	0.925	0.711	2.3076e-114
ALOX5AP	5	8.09022e-115	0.56056	0.966	0.807	1.2713e-110
TSC22D3	5	4.01951e-113	0.581739	0.985	0.848	6.31626e-109
MX2	5	1.58123e-109	1.2195	0.232	0.049	2.48474e-105
TLE1	5	2.02516e-108	0.786442	0.735	0.401	3.18233e-104
NUCB2	5	2.81125e-106	0.83281	0.689	0.359	4.41761e-102
AREG	5	3.88119e-102	0.716965	0.76	0.394	6.0989e-98
BST2	5	4.36087e-101	0.656488	0.893	0.672	6.85268e-97
EIF2AK2	5	7.19578e-97	0.975145	0.488	0.197	1.13075e-92
CEBPD	5	3.6649e-96	0.566322	0.942	0.775	5.75902e-92
DUSP1	5	8.58818e-96	0.609702	0.946	0.717	1.34955e-91
IGHA1	5	4.41127e-95	0.77764	0.254	0.064	6.93187e-91
METTL9	5	1.24433e-92	0.685764	0.756	0.446	1.95535e-88
RGS1	5	9.79966e-90	0.722693	0.656	0.326	1.53992e-85
NFKBIA	5	1.23487e-89	0.543053	0.926	0.683	1.94047e-85
KLF6	5	3.05617e-87	0.74012	0.87	0.668	4.80246e-83
SOCS1	5	3.07608e-87	0.751668	0.751	0.423	4.83375e-83
FYN	5	2.25473e-86	0.517887	0.922	0.749	3.54309e-82
IFITM3	5	8.99313e-85	0.798061	0.647	0.351	1.41318e-80
CMPK2	5	9.87554e-83	1.09801	0.138	0.024	1.55184e-78
AP3S1	5	6.69694e-82	0.748359	0.633	0.341	1.05236e-77
IER2	5	7.26441e-79	0.697719	0.892	0.724	1.14153e-74
ISG15	5	8.58393e-79	0.921393	0.629	0.337	1.34888e-74
P2RX5	5	8.28223e-77	1.07717	0.24	0.068	1.30147e-72
PARP8	5	2.93198e-73	0.702698	0.73	0.47	4.60731e-69
CCL3	5	2.63262e-71	0.650707	0.947	0.782	4.1369e-67
FOSB	5	2.14737e-68	0.692022	0.6	0.316	3.37438e-64
HIST1H2AC	5	3.90481e-68	1.06955	0.212	0.06	6.13602e-64
SPRY1	5	1.62199e-66	0.803334	0.395	0.166	2.54879e-62
CLDND1	5	1.80437e-65	0.640249	0.636	0.36	2.83539e-61
PDCD4	5	8.80776e-65	0.545744	0.794	0.543	1.38405e-60
LGALS9	5	2.33562e-64	0.881187	0.334	0.13	3.6702e-60
CLASP1	5	9.81312e-62	0.894292	0.339	0.136	1.54203e-57
USP18	5	3.23787e-61	0.987058	0.124	0.025	5.08799e-57
SYTL3	5	1.83006e-59	0.525253	0.828	0.606	2.87575e-55
SPRY2	5	7.46945e-59	0.79435	0.396	0.177	1.17375e-54
IL18	5	1.72534e-56	0.785366	0.379	0.169	2.7112e-52
IFIT3	5	1.75763e-56	1.13427	0.182	0.052	2.76194e-52
RSAD2	5	2.97423e-52	1.05473	0.105	0.021	4.67371e-48
IFI35	5	6.159e-52	0.71042	0.471	0.245	9.67825e-48
CHMP5	5	4.53273e-50	0.618991	0.546	0.311	7.12274e-46
HPRT1	5	6.68355e-50	0.724127	0.39	0.184	1.05025e-45
HIST1H1E	5	2.203e-49	0.877107	0.164	0.047	3.4618e-45
OAS2	5	3.95827e-48	0.844524	0.229	0.082	6.22003e-44
CD38	5	4.3541e-46	0.595686	0.57	0.341	6.84204e-42
TMIGD2	5	5.49532e-46	0.529946	0.667	0.436	8.63534e-42
FKBP5	5	1.72769e-45	0.569842	0.609	0.382	2.7149e-41
NFKBIZ	5	2.47028e-45	0.631637	0.409	0.202	3.8818e-41
SYK	5	2.85854e-44	0.709574	0.359	0.172	4.49191e-40
PRELID2	5	8.4406e-43	0.904002	0.118	0.03	1.32636e-38
COTL1	5	3.69298e-42	0.583678	0.482	0.273	5.80315e-38
XCL2	5	5.5739e-41	0.503677	0.825	0.62	8.75882e-37
IGHG4	5	9.8063e-40	0.759445	0.214	0.081	1.54096e-35
ODF3B	5	2.9219e-39	0.79526	0.102	0.025	4.59148e-35
PLSCR1	5	4.82393e-39	0.795382	0.253	0.107	7.58032e-35
TYMP	5	4.48009e-38	0.64626	0.343	0.167	7.04001e-34
CHPT1	5	8.96984e-38	0.704734	0.269	0.119	1.40952e-33
GLIPR1	5	9.99957e-38	0.521434	0.633	0.426	1.57133e-33
KIR2DL4	5	1.28114e-36	0.704399	0.209	0.081	2.01319e-32
PARP14	5	1.5698e-36	0.650465	0.346	0.174	2.46679e-32
TRAT1	5	6.77736e-36	0.769657	0.145	0.047	1.065e-31
S100A9	5	6.94945e-36	0.735911	0.142	0.046	1.09204e-31
CAPN12	5	7.93929e-33	0.505571	0.408	0.224	1.24758e-28
LAP3	5	1.19278e-32	0.64651	0.297	0.146	1.87434e-28
AC103591.3	5	2.70785e-32	0.821799	0.226	0.101	4.25512e-28
TMEM141	5	6.51383e-32	0.555653	0.494	0.308	1.02358e-27
PCNX1	5	1.71422e-31	0.646608	0.342	0.181	2.69372e-27
EPSTI1	5	1.84579e-31	0.670478	0.354	0.194	2.90048e-27
FAM118A	5	1.00389e-30	0.610843	0.302	0.154	1.57752e-26
BCO2	5	2.29022e-30	0.719262	0.231	0.106	3.59886e-26
MIS18BP1	5	2.62978e-30	0.523293	0.401	0.229	4.13244e-26
ANKRD36B	5	1.41852e-29	0.717869	0.173	0.068	2.22906e-25
H1FX	5	1.15713e-28	0.513223	0.624	0.444	1.81831e-24
CCS	5	1.39674e-28	0.541498	0.377	0.213	2.19484e-24
HERC5	5	1.5545e-28	0.70552	0.131	0.046	2.44275e-24
ECI2	5	8.71936e-28	0.541723	0.349	0.192	1.37016e-23
SAMD9L	5	1.11939e-27	0.586082	0.358	0.202	1.75901e-23
TTN	5	1.57616e-27	0.766781	0.138	0.051	2.47677e-23
DHX58	5	3.07334e-27	0.696645	0.128	0.045	4.82945e-23
LPAR6	5	3.4176e-27	0.582745	0.297	0.154	5.37042e-23
RCBTB2	5	1.3342e-26	0.580518	0.325	0.179	2.09656e-22
ZBP1	5	4.0663e-26	0.582624	0.333	0.187	6.38979e-22
AC087239.1	5	1.43731e-25	0.603894	0.17	0.071	2.25859e-21
LDB2	5	1.87522e-25	0.529491	0.265	0.134	2.94673e-21
IRF9	5	1.91486e-25	0.510041	0.295	0.155	3.00901e-21
ELP5	5	4.05171e-25	0.545202	0.248	0.121	6.36685e-21
RUNX2	5	7.5775e-25	0.526992	0.24	0.119	1.19073e-20
SUPT3H	5	1.57698e-24	0.577847	0.243	0.122	2.47806e-20
BAZ2B	5	2.44986e-24	0.521796	0.308	0.171	3.84971e-20
STAT1	5	3.73391e-24	0.56514	0.305	0.17	5.86746e-20
CCR1	5	1.37868e-23	0.682664	0.118	0.044	2.16646e-19
RASA1	5	5.86134e-23	0.576984	0.249	0.131	9.21051e-19
HIST1H1D	5	6.48373e-23	0.526891	0.239	0.121	1.01885e-18
FAM177A1	5	1.93829e-22	0.52837	0.429	0.276	3.04583e-18
DAB2IP	5	3.31349e-22	0.642631	0.11	0.04	5.20682e-18
CCNG2	5	6.58513e-22	0.583597	0.148	0.063	1.03479e-17
SPATS2L	5	9.93379e-22	0.711234	0.104	0.038	1.561e-17
LIF	5	2.72146e-21	0.827712	0.104	0.039	4.27651e-17
MBD2	5	3.05414e-21	0.517855	0.275	0.152	4.79928e-17
AC008105.3	5	4.12748e-21	0.501645	0.317	0.186	6.48592e-17
PFKFB3	5	7.40771e-21	0.733417	0.111	0.043	1.16405e-16
HLA-DQB1	5	2.56916e-20	0.536359	0.2	0.099	4.03718e-16
SLC44A1	5	1.6354e-19	0.594996	0.159	0.074	2.56986e-15
IFIT2	5	3.80315e-19	0.70015	0.149	0.069	5.97627e-15
GOLIM4	5	1.14715e-18	0.555188	0.183	0.091	1.80262e-14
BCL2L11	5	1.47332e-18	0.573571	0.157	0.074	2.31517e-14
MCUB	5	1.52374e-18	0.536545	0.228	0.124	2.3944e-14
CHKA	5	1.91615e-18	0.621336	0.112	0.046	3.01103e-14
MAP1LC3A	5	2.29784e-18	0.588852	0.155	0.074	3.61082e-14
TNFSF8	5	3.75012e-18	0.538976	0.126	0.054	5.89293e-14
TTC32	5	3.9051e-18	0.549299	0.154	0.072	6.13647e-14
PARP9	5	4.2809e-18	0.528569	0.194	0.099	6.727e-14
AP003774.4	5	6.43093e-18	0.510222	0.166	0.08	1.01056e-13
IL18R1	5	3.43911e-17	0.531774	0.228	0.129	5.40421e-13
STAT2	5	7.57753e-16	0.570663	0.175	0.092	1.19073e-11
AF165147.1	5	9.87088e-16	0.51654	0.112	0.049	1.55111e-11
SLC35D2	5	1.14953e-15	0.50513	0.195	0.106	1.80637e-11
COLQ	5	1.94498e-15	0.533026	0.207	0.117	3.05634e-11
FUCA1	5	6.04921e-15	0.517031	0.158	0.082	9.50572e-11
IRS2	5	1.20016e-14	0.513777	0.147	0.074	1.88594e-10
AC007448.3	5	2.86763e-14	0.528971	0.108	0.049	4.50619e-10
ZBTB10	5	1.03689e-13	0.502261	0.16	0.086	1.62937e-09
ADAMTS17	5	2.00243e-13	0.530422	0.117	0.056	3.14662e-09
TBC1D14	5	2.77342e-11	0.511258	0.147	0.082	4.35815e-07
MYOM2	6	0	3.83994	0.856	0.028	0
CX3CR1	6	0	1.6164	0.654	0.144	0
FGFBP2	6	1.53924e-207	0.930699	0.947	0.425	2.41877e-203
PRF1	6	2.96406e-198	0.710506	0.999	0.932	4.65773e-194
EMP3	6	6.13258e-186	0.94714	0.873	0.406	9.63674e-182
RPS26	6	3.6162e-180	0.723344	0.994	0.824	5.6825e-176
S100A4	6	8.6189e-176	0.808885	0.987	0.686	1.35437e-171
KLF2	6	1.88216e-170	0.677138	0.969	0.507	2.95763e-166
KIR2DL1	6	1.7966e-158	1.36869	0.352	0.076	2.82317e-154
LGALS9B	6	1.11741e-156	1.40125	0.175	0.019	1.7559e-152
ARL4C	6	5.07649e-156	0.827961	0.926	0.543	7.9772e-152
AKR1C3	6	3.06846e-139	1.00151	0.554	0.181	4.82178e-135
GZMB	6	1.00404e-135	0.651598	0.988	0.519	1.57775e-131
EFHD2	6	1.21643e-123	0.625146	0.956	0.758	1.9115e-119
LAIR1	6	2.57764e-120	1.08594	0.443	0.139	4.05051e-116
SPON2	6	6.26885e-116	0.665175	0.939	0.664	9.85087e-112
PLEK	6	2.34677e-112	0.817866	0.811	0.514	3.68771e-108
TBX21	6	1.15852e-109	0.91388	0.615	0.264	1.82049e-105
KLRG1	6	1.5819e-109	1.06508	0.47	0.167	2.4858e-105
PRSS23	6	1.15235e-106	0.882599	0.551	0.209	1.8108e-102
S100A6	6	9.45117e-105	0.659787	0.855	0.488	1.48516e-100
HOPX	6	1.16337e-101	0.724553	0.864	0.558	1.82812e-97
ASCL2	6	3.25796e-101	1.11612	0.279	0.069	5.11956e-97
CD300A	6	2.41044e-98	0.88374	0.627	0.297	3.78777e-94
GIMAP7	6	6.48054e-94	0.54676	0.94	0.753	1.01835e-89
PLAC8	6	7.85002e-92	0.584082	0.937	0.74	1.23355e-87
ADGRG1	6	2.11048e-90	0.713755	0.629	0.28	3.31641e-86
C1orf162	6	8.42954e-90	0.945965	0.478	0.19	1.32462e-85
IGFBP7	6	3.0705e-80	0.691985	0.535	0.225	4.82498e-76
LITAF	6	4.30589e-78	0.512079	0.919	0.661	6.76628e-74
CD226	6	2.47264e-71	0.877116	0.386	0.149	3.88551e-67
RIPOR2	6	6.17824e-69	0.804252	0.51	0.24	9.70848e-65
CDC42EP3	6	4.73443e-68	0.854046	0.339	0.121	7.43968e-64
CAST	6	8.8991e-63	0.63403	0.596	0.305	1.39841e-58
SERPINB9	6	1.89024e-62	0.981453	0.251	0.08	2.97032e-58
UCP2	6	6.06491e-60	0.534248	0.807	0.589	9.5304e-56
SSBP3	6	1.04657e-59	0.873584	0.278	0.095	1.64457e-55
CHST2	6	2.58699e-57	0.700101	0.512	0.262	4.0652e-53
ADRB2	6	6.56791e-54	0.718098	0.447	0.217	1.03208e-49
SPN	6	5.44175e-53	0.68693	0.502	0.258	8.55116e-49
GK5	6	7.23968e-53	0.764788	0.401	0.183	1.13764e-48
FLNA	6	1.0442e-50	0.572836	0.571	0.304	1.64085e-46
UBE2F	6	2.97746e-49	0.631642	0.523	0.282	4.67878e-45
ITGB7	6	4.92935e-49	0.698781	0.388	0.175	7.74598e-45
RAP2B	6	3.20593e-48	0.838838	0.291	0.118	5.03779e-44
AHNAK	6	5.71912e-46	0.611177	0.403	0.186	8.98703e-42
RASA3	6	3.93219e-45	0.752813	0.255	0.096	6.17904e-41
S1PR5	6	7.3141e-45	0.549384	0.6	0.351	1.14934e-40
TNFAIP8L2	6	7.09326e-44	0.816605	0.239	0.091	1.11464e-39
PCSK5	6	2.18865e-43	0.909622	0.128	0.033	3.43924e-39
SH3BP5	6	8.63504e-43	0.555724	0.49	0.26	1.35691e-38
CDKN2D	6	1.32757e-42	0.653761	0.478	0.268	2.08615e-38
LGALS1	6	4.14939e-42	0.516563	0.594	0.351	6.52036e-38
PLEKHA1	6	2.73113e-41	0.694116	0.353	0.166	4.29169e-37
C12orf75	6	2.86095e-41	0.533117	0.55	0.318	4.4957e-37
PTGDS	6	3.27649e-41	0.732137	0.339	0.159	5.14868e-37
DOK2	6	7.36828e-41	0.534101	0.683	0.469	1.15785e-36
CAPN2	6	7.03337e-39	0.676439	0.288	0.124	1.10522e-34
SYNE2	6	2.02788e-37	0.52778	0.556	0.325	3.1866e-33
S1PR1	6	2.36579e-37	0.780326	0.112	0.029	3.71761e-33
TMBIM1	6	6.25375e-37	0.710139	0.225	0.088	9.82714e-33
PIM1	6	1.03801e-35	0.56576	0.459	0.26	1.63113e-31
TPST2	6	8.02349e-35	0.520799	0.592	0.4	1.26081e-30
ANXA2	6	1.09685e-34	0.547902	0.435	0.238	1.72359e-30
TTC38	6	1.39448e-34	0.506557	0.612	0.408	2.19129e-30
PXN	6	1.94239e-34	0.579372	0.309	0.141	3.05227e-30
VCL	6	3.85321e-34	0.798388	0.151	0.05	6.05493e-30
TIMP1	6	5.66223e-34	0.756521	0.228	0.096	8.89763e-30
P2RY8	6	9.07735e-34	0.755142	0.181	0.067	1.42641e-29
LFNG	6	1.20279e-33	0.742254	0.158	0.054	1.89007e-29
SBK1	6	3.55418e-33	0.762971	0.12	0.035	5.58504e-29
CYTH1	6	5.28806e-33	0.536329	0.439	0.245	8.30966e-29
ITGAX	6	2.20862e-32	0.641128	0.27	0.124	3.47062e-28
SERPINB1	6	2.88946e-32	0.515874	0.606	0.411	4.54049e-28
DTHD1	6	5.82428e-32	0.524209	0.309	0.145	9.15227e-28
GBP2	6	1.29786e-31	0.578856	0.432	0.249	2.03946e-27
PLEKHG3	6	1.4254e-31	0.667213	0.214	0.088	2.23987e-27
ARHGEF3	6	9.17378e-31	0.579785	0.384	0.212	1.44157e-26
CATSPER1	6	2.54466e-30	0.726865	0.136	0.046	3.99868e-26
DAB2	6	2.79096e-30	0.71457	0.135	0.045	4.38572e-26
PRR5L	6	1.11515e-29	0.657128	0.239	0.108	1.75235e-25
CEP78	6	1.55969e-29	0.545131	0.435	0.259	2.4509e-25
MLC1	6	1.65204e-29	0.68657	0.202	0.084	2.59601e-25
GBP5	6	1.71769e-28	0.564066	0.415	0.244	2.69918e-24
TSPAN32	6	9.85445e-28	0.584917	0.334	0.18	1.54853e-23
CXCR2	6	1.23403e-27	0.661354	0.133	0.046	1.93916e-23
RAB29	6	1.39369e-27	0.587438	0.331	0.178	2.19004e-23
PTPN6	6	1.34791e-25	0.546116	0.519	0.364	2.11811e-21
ZNF276	6	4.04304e-25	0.516838	0.336	0.185	6.35323e-21
ITGA5	6	7.75259e-25	0.677794	0.105	0.034	1.21824e-20
UPP1	6	8.18406e-25	0.524574	0.337	0.185	1.28604e-20
STK38	6	9.71224e-25	0.600464	0.248	0.121	1.52618e-20
TGFBR3	6	1.05073e-24	0.671869	0.221	0.106	1.65112e-20
IL18RAP	6	2.38649e-24	0.527204	0.336	0.188	3.75013e-20
GRAP2	6	3.5281e-24	0.601614	0.185	0.081	5.54405e-20
ANXA4	6	5.62268e-24	0.598578	0.244	0.12	8.83547e-20
ITGAM	6	6.80442e-22	0.550824	0.272	0.144	1.06925e-17
RILPL2	6	1.828e-21	0.606375	0.255	0.136	2.87253e-17
RHBDF2	6	3.01256e-21	0.509637	0.244	0.126	4.73393e-17
ADGRG5	6	4.34969e-21	0.602984	0.169	0.076	6.83511e-17
BCL9L	6	3.6697e-20	0.546636	0.202	0.099	5.76657e-16
TGFBR1	6	3.43124e-19	0.537049	0.179	0.086	5.39185e-15
SLC1A7	6	5.05782e-19	0.560909	0.11	0.042	7.94787e-15
AC022182.2	6	5.0833e-19	0.638354	0.116	0.046	7.9879e-15
MIAT	6	1.17331e-18	0.644176	0.11	0.043	1.84374e-14
SLC5A3	6	2.59704e-18	0.594137	0.163	0.077	4.08099e-14
KIR3DL1	6	6.47233e-18	0.57234	0.109	0.043	1.01706e-13
RAP1GAP2	6	1.11311e-17	0.555627	0.108	0.042	1.74915e-13
ARHGAP25	6	1.31234e-17	0.500117	0.289	0.171	2.06221e-13
SIGLEC7	6	1.92312e-17	0.503732	0.199	0.103	3.022e-13
MARCKSL1	6	1.26547e-16	0.585097	0.185	0.096	1.98855e-12
OCEL1	6	2.73995e-16	0.517783	0.153	0.074	4.30556e-12
BCL11B	6	6.08012e-16	0.538386	0.157	0.076	9.5543e-12
FUT11	6	7.39902e-16	0.575957	0.142	0.068	1.16268e-11
SLC2A1	6	1.00649e-15	0.541155	0.103	0.042	1.5816e-11
SLCO3A1	6	2.53859e-15	0.522403	0.147	0.071	3.98915e-11
CARD8-AS1	6	2.78501e-15	0.53978	0.154	0.076	4.37637e-11
CD8A	6	1.58429e-14	0.515343	0.175	0.093	2.48956e-10
AXIN1	6	2.81187e-14	0.519534	0.164	0.086	4.41858e-10
C11orf21	6	6.24057e-14	0.503764	0.184	0.101	9.80643e-10
RHOB	6	2.37013e-13	0.65311	0.252	0.16	3.72443e-09
TMEM204	6	2.7055e-13	0.517677	0.123	0.06	4.25142e-09
HIST1H2BN	6	9.02614e-11	0.504088	0.135	0.074	1.41837e-06
CDC25B	6	1.75565e-10	0.519325	0.132	0.072	2.75884e-06

## Sheet: 3.CD8+T cells
Gene	Cluster	P_val	Avg_logFC	Pct.1	Pct.2	P_val_adj
FGFBP2	1	0	4.25164	0.943	0.033	0
PRSS23	1	0	2.74532	0.461	0.006	0
CX3CR1	1	0	2.60295	0.42	0.01	0
C1orf21	1	0	2.19489	0.415	0.025	0
GZMB	1	0	1.93227	0.92	0.208	0
ADGRG1	1	0	1.9169	0.505	0.059	0
ITGB1	1	0	1.77129	0.745	0.206	0
GZMH	1	0	1.71709	0.984	0.498	0
GNLY	1	0	1.67405	0.871	0.228	0
FCGR3A	1	0	1.66151	0.471	0.084	0
ZEB2	1	0	1.55286	0.681	0.187	0
EFHD2	1	0	1.37517	0.818	0.374	0
KLF2	1	0	1.32427	0.952	0.341	0
PLEK	1	0	1.26687	0.641	0.254	0
C12orf75	1	0	1.19818	0.678	0.266	0
NKG7	1	0	1.11195	0.999	0.954	0
EMP3	1	0	0.999646	0.906	0.577	0
LGALS1	1	0	0.955373	0.749	0.376	0
LITAF	1	0	0.878487	0.841	0.503	0
CD52	1	0	0.873876	0.992	0.922	0
HLA-DPB1	1	0	0.783436	0.88	0.552	0
PRF1	1	5.31e-297	0.630224	0.955	0.786	8.84e-293
ASCL2	1	1.77e-282	2.16106	0.285	0.011	2.94e-278
CST7	1	1.06e-281	0.514533	0.986	0.906	1.77e-277
FCRL6	1	4.82e-281	1.39984	0.44	0.096	8.02e-277
PATL2	1	6.92e-277	1.7078	0.386	0.069	1.15e-272
S100A10	1	6.11e-267	0.597696	0.934	0.79	1.02e-262
HLA-DQA2	1	6.24e-266	1.4933	0.382	0.067	1.04e-261
SPON2	1	7.7e-264	1.31109	0.576	0.251	1.28e-259
FLNA	1	2.49e-260	1.02234	0.645	0.323	4.13e-256
RAP1B	1	2.79e-253	0.602329	0.919	0.783	4.64e-249
FGR	1	9.31e-232	1.64708	0.303	0.04	1.55e-227
SAMD3	1	1.42e-230	0.922536	0.632	0.319	2.35e-226
AES	1	6.09e-221	0.522251	0.932	0.818	1.01e-216
MYOM2	1	2.42e-202	2.47168	0.201	0.003	4.02e-198
KLF3	1	3.28e-197	1.25576	0.379	0.111	5.46e-193
TTC38	1	1.67e-196	1.46146	0.309	0.062	2.77e-192
MIAT	1	4e-191	1.31979	0.341	0.084	6.66e-187
SH3BP5	1	1.57e-186	1.07305	0.442	0.17	2.61e-182
DSTN	1	2.92e-182	0.870463	0.587	0.32	4.86e-178
CEP78	1	7.83e-182	1.47568	0.284	0.055	1.3e-177
TBX21	1	1.37e-176	1.0711	0.424	0.16	2.28e-172
LAIR2	1	1.76e-176	1.59928	0.243	0.032	2.93e-172
ITGB2	1	5.18e-175	0.528855	0.87	0.707	8.61e-171
S1PR5	1	2.17e-173	1.18062	0.358	0.11	3.61e-169
KLRD1	1	3.51e-171	0.653387	0.715	0.436	5.84e-167
IL10RA	1	1.47e-170	0.850083	0.559	0.294	2.45e-166
SYNE1	1	3.18e-161	0.868792	0.514	0.255	5.28e-157
BIN2	1	3.96e-160	0.607288	0.752	0.551	6.58e-156
CDC25B	1	1.7e-157	1.16042	0.324	0.094	2.82e-153
TPST2	1	2.79e-157	0.885306	0.508	0.259	4.63e-153
MYO1G	1	7.51e-157	0.792984	0.569	0.326	1.25e-152
CES1	1	1.25e-151	1.71027	0.163	0.006	2.08e-147
SSBP3	1	5.74e-151	1.29104	0.269	0.064	9.54e-147
PLAC8	1	1.19e-150	0.841751	0.528	0.278	1.98e-146
MYO1F	1	2.21e-139	0.666558	0.627	0.405	3.67e-135
MBP	1	6.76e-139	0.661181	0.62	0.396	1.12e-134
LILRB1	1	8.4e-139	1.46899	0.17	0.014	1.4e-134
RIPOR2	1	4.7e-136	0.746867	0.524	0.282	7.82e-132
UCP2	1	7.84e-135	0.560586	0.746	0.563	1.3e-130
TSPAN2	1	7.17e-133	1.48292	0.152	0.008	1.19e-128
ADRB2	1	1.86e-132	0.908709	0.414	0.189	3.1e-128
ZNF683	1	1.25e-129	0.953692	0.281	0.075	2.07e-125
PLEKHG3	1	3.84e-129	1.39866	0.174	0.021	6.39e-125
TTC16	1	4.02e-123	1.31931	0.197	0.036	6.68e-119
PROK2	1	3.24e-122	1.47345	0.129	0.003	5.39e-118
VCL	1	2.2e-121	1.34388	0.178	0.026	3.66e-117
HSPA1A	1	2.43e-121	0.78183	0.558	0.34	4.04e-117
S1PR1	1	9.3e-121	1.34728	0.164	0.019	1.55e-116
TGFBR3	1	6.63e-117	1.15248	0.231	0.059	1.1e-112
BATF	1	4.08e-116	0.741919	0.449	0.232	6.79e-112
AHNAK	1	6.51e-116	0.646003	0.566	0.35	1.08e-111
RASGRP2	1	3.99e-115	0.919894	0.341	0.139	6.63e-111
CD320	1	2.81e-108	0.934101	0.347	0.155	4.68e-104
LINC02384	1	5.97e-106	1.23493	0.186	0.039	9.92e-102
RAP2B	1	2.96e-105	0.981526	0.291	0.109	4.93e-101
PLEKHA1	1	9.81e-104	0.962491	0.296	0.114	1.63e-99
STK38	1	1.08e-103	1.00539	0.267	0.093	1.79e-99
CLIC3	1	3.78e-103	0.843467	0.383	0.187	6.28e-99
SLC1A7	1	2.07e-102	1.39056	0.103	0.001	3.44e-98
C1orf56	1	3.61e-99	0.626021	0.656	0.483	6e-95
ITGAM	1	6.29e-99	1.20467	0.143	0.019	1.05e-94
SUN2	1	4.19e-96	0.535538	0.627	0.448	6.98e-92
CCDC88C	1	4.79e-95	0.688937	0.459	0.269	7.96e-91
PXN	1	5.06e-95	0.952156	0.259	0.094	8.42e-91
CD47	1	8.5e-93	0.516031	0.64	0.483	1.41e-88
CD226	1	2.4e-92	0.821961	0.328	0.147	4e-88
FGL2	1	7.3e-91	1.20691	0.158	0.031	1.21e-86
TSPAN32	1	3.85e-90	0.94565	0.253	0.093	6.4e-86
PTGDS	1	2.41e-89	1.81654	0.125	0.015	4.01e-85
HLA-DQA1	1	1.3e-88	0.609961	0.329	0.141	2.17e-84
PRR5L	1	2.2e-85	1.03501	0.176	0.045	3.66e-81
HSPA1B	1	1.23e-84	0.584957	0.476	0.284	2.05e-80
DOK2	1	1.57e-84	0.591648	0.51	0.328	2.61e-80
ITGA4	1	1.92e-83	0.627715	0.465	0.284	3.2e-79
S1PR4	1	5.47e-83	0.657666	0.423	0.247	9.1e-79
RAP1GAP2	1	2.5e-81	1.1213	0.106	0.01	4.15e-77
LPCAT1	1	4.81e-78	0.858694	0.238	0.091	8e-74
MTSS1	1	3.38e-77	1.13045	0.127	0.022	5.62e-73
RASA3	1	8.81e-77	0.980879	0.188	0.059	1.47e-72
ADD3	1	9.11e-73	0.636193	0.398	0.236	1.52e-68
CDKN2D	1	1.94e-69	0.695106	0.315	0.163	3.22e-65
RAB37	1	4.27e-69	0.780643	0.255	0.111	7.09e-65
SELPLG	1	1.58e-68	0.664182	0.345	0.191	2.63e-64
P2RY8	1	1.68e-67	0.834766	0.237	0.102	2.79e-63
SBK1	1	6.58e-67	1.00533	0.116	0.022	1.09e-62
RNF166	1	1.38e-66	0.536223	0.492	0.341	2.3e-62
PRMT2	1	1.39e-64	0.502046	0.599	0.474	2.31e-60
CRBN	1	2.86e-63	0.56257	0.415	0.264	4.75e-59
CYTH4	1	1.05e-61	0.614769	0.357	0.21	1.74e-57
RAP2A	1	4.17e-60	0.940779	0.142	0.042	6.93e-56
SRPK2	1	4.29e-60	0.628046	0.348	0.204	7.13e-56
ARID5B	1	7.51e-60	0.513383	0.358	0.197	1.25e-55
ITGAL	1	1.86e-58	0.52179	0.444	0.3	3.1e-54
LLGL2	1	1.25e-56	0.708615	0.254	0.127	2.07e-52
TFEB	1	7.57e-56	0.854989	0.152	0.051	1.26e-51
BCL9L	1	3.93e-55	0.712969	0.238	0.115	6.53e-51
LINC00861	1	4.1e-55	0.527412	0.42	0.277	6.83e-51
EBP	1	5.91e-52	0.613741	0.317	0.188	9.83e-48
HSPA6	1	2.95e-51	1.01337	0.166	0.064	4.9e-47
OASL	1	1.01e-50	0.695002	0.211	0.095	1.67e-46
UPP1	1	1.21e-49	0.629159	0.277	0.156	2.01e-45
GK5	1	1.67e-49	0.795724	0.155	0.058	2.78e-45
SPN	1	6.95e-49	0.500799	0.432	0.303	1.16e-44
ZFPM1	1	1.3e-48	0.738488	0.221	0.109	2.16e-44
GLIPR2	1	8.75e-48	0.545305	0.328	0.201	1.45e-43
CD5	1	9.32e-47	0.605093	0.319	0.198	1.55e-42
AC020659.1	1	1.71e-46	0.855444	0.136	0.048	2.85e-42
ADAM8	1	1.04e-45	0.567098	0.308	0.188	1.73e-41
C11orf21	1	1.53e-44	0.740214	0.153	0.061	2.54e-40
THEMIS2	1	2.41e-44	0.780675	0.167	0.072	4e-40
PTPN12	1	2.34e-43	0.767346	0.128	0.045	3.89e-39
ANXA4	1	1.95e-42	0.664612	0.202	0.101	3.25e-38
LPAR6	1	1.31e-41	0.696209	0.162	0.07	2.17e-37
YBX3	1	1.39e-41	0.58828	0.179	0.08	2.32e-37
ADGRG5	1	5.44e-40	0.753648	0.123	0.045	9.04e-36
FUT11	1	2.64e-39	0.750816	0.113	0.039	4.39e-35
MXRA7	1	2.25e-38	0.656289	0.2	0.105	3.73e-34
PDE3B	1	2.38e-38	0.553655	0.245	0.138	3.96e-34
MED15	1	6.48e-38	0.569383	0.251	0.147	1.08e-33
MARCKSL1	1	2.67e-36	0.654934	0.156	0.071	4.44e-32
RAB29	1	6.44e-36	0.520419	0.271	0.168	1.07e-31
RHBDF2	1	1.18e-33	0.59659	0.191	0.103	1.96e-29
C1orf162	1	1.92e-33	0.62995	0.162	0.078	3.2e-29
TFDP2	1	4.07e-33	0.590417	0.18	0.094	6.77e-29
SLCO3A1	1	1.17e-29	0.609502	0.137	0.065	1.94e-25
RCBTB2	1	5.78e-28	0.591944	0.122	0.055	9.62e-24
STX7	1	3.89e-26	0.58551	0.138	0.07	6.47e-22
NSG1	1	4.28e-26	0.615377	0.12	0.057	7.12e-22
STMN3	1	7.01e-26	0.520775	0.184	0.108	1.17e-21
UAP1	1	1.41e-25	0.556082	0.127	0.062	2.34e-21
RGS9	1	3.68e-22	0.534022	0.104	0.049	6.11e-18
COL6A2	1	4.67e-22	0.653426	0.13	0.07	7.77e-18
RASSF3	1	4.79e-22	0.512453	0.169	0.102	7.97e-18
LTBP4	1	1.11e-21	0.538085	0.146	0.083	1.85e-17
RHOB	1	3.02e-20	0.656828	0.193	0.125	5.02e-16
REEP4	1	8.79e-20	0.529097	0.104	0.052	1.46e-15
CBR4	1	2.84e-19	0.503092	0.112	0.059	4.72e-15
BCR	1	3.64e-18	0.505373	0.101	0.052	6.06e-14
SLC4A10	2	0	2.81978	0.504	0.004	0
TMIGD2	2	0	2.67669	0.473	0.009	0
CEBPD	2	0	2.5094	0.792	0.113	0
KLRB1	2	0	2.43375	0.972	0.304	0
LTK	2	0	2.39815	0.395	0.006	0
AC245014.3	2	0	2.30362	0.366	0.034	0
CCR6	2	0	2.18132	0.355	0.011	0
ZBTB16	2	0	2.18011	0.387	0.016	0
TLE1	2	0	2.14489	0.434	0.027	0
LTB	2	0	2.13212	0.92	0.277	0
AC007952.4	2	0	2.06761	0.381	0.049	0
LST1	2	0	1.98867	0.448	0.055	0
FOS	2	0	1.96822	0.736	0.355	0
NCR3	2	0	1.93921	0.655	0.112	0
DPP4	2	0	1.92342	0.322	0.02	0
AQP3	2	0	1.92311	0.521	0.065	0
IFNGR1	2	0	1.79005	0.76	0.205	0
NFKBIA	2	0	1.77384	0.827	0.442	0
CD160	2	0	1.70606	0.59	0.136	0
CD40LG	2	0	1.60416	0.559	0.107	0
CXCR6	2	0	1.5858	0.743	0.176	0
IL7R	2	0	1.50176	0.98	0.508	0
CD69	2	0	1.43928	0.974	0.688	0
JAML	2	0	1.42317	0.575	0.127	0
DUSP1	2	0	1.37507	0.91	0.594	0
JUNB	2	0	1.19465	0.884	0.622	0
LINC01871	2	0	0.985666	0.869	0.551	0
PDCD4	2	0	0.983601	0.832	0.432	0
GZMK	2	0	0.719187	0.853	0.333	0
ALOX5AP	2	1.3e-292	0.733806	0.873	0.452	2.16e-288
CXCR4	2	4.28e-276	0.755002	0.956	0.822	7.12e-272
ERN1	2	1.62e-273	1.19584	0.621	0.239	2.69e-269
RORC	2	8.66e-271	1.77288	0.218	0.004	1.44e-266
PHACTR2	2	2.41e-262	1.26948	0.445	0.11	4.01e-258
GPR171	2	4.6e-248	0.969996	0.691	0.322	7.64e-244
BTG1	2	1.2e-244	0.500703	0.998	0.986	2e-240
IL18RAP	2	2.47e-243	1.38848	0.352	0.066	4.1e-239
PRR5	2	4.01e-243	1.09697	0.615	0.26	6.66e-239
JUND	2	1.24e-232	0.68353	0.978	0.896	2.06e-228
FOSB	2	1.39e-227	1.33634	0.519	0.191	2.31e-223
SATB1	2	3.74e-217	1.27064	0.401	0.105	6.22e-213
RUNX2	2	4.2e-211	1.41946	0.294	0.051	6.98e-207
CD28	2	1.22e-198	1.30495	0.272	0.045	2.03e-194
SPRY1	2	3.46e-195	1.43238	0.255	0.038	5.75e-191
TNFRSF25	2	6.63e-194	1.25583	0.323	0.073	1.1e-189
IL23R	2	1.12e-193	1.51721	0.153	0.002	1.87e-189
TSPAN15	2	4.4e-193	1.5239	0.154	0.002	7.32e-189
SESN1	2	6.09e-192	1.30618	0.326	0.076	1.01e-187
ZFP36	2	8.92e-190	0.991362	0.852	0.663	1.48e-185
IL4I1	2	3.29e-186	1.59197	0.154	0.003	5.47e-182
CKLF	2	4.68e-185	0.688149	0.766	0.455	7.79e-181
GYG1	2	1.7e-180	0.930405	0.521	0.211	2.83e-176
ME1	2	4.11e-175	1.43245	0.148	0.004	6.84e-171
COLQ	2	6.96e-174	1.46862	0.155	0.006	1.16e-169
DUSP2	2	7.6e-173	0.903206	0.853	0.66	1.26e-168
RCAN3	2	6.93e-169	1.15035	0.297	0.068	1.15e-164
RORA	2	3.19e-164	0.664934	0.8	0.525	5.31e-160
ODF2L	2	2.2e-161	0.808165	0.626	0.322	3.65e-157
JUN	2	6.14e-161	0.904657	0.776	0.536	1.02e-156
B3GALT2	2	3.5e-158	1.41354	0.128	0.002	5.82e-154
TNFAIP3	2	2.14e-157	1.19519	0.569	0.305	3.56e-153
FKBP11	2	1.99e-153	0.71529	0.662	0.363	3.31e-149
ABCB1	2	7.8e-149	1.19182	0.228	0.043	1.3e-144
RNF157	2	2.08e-147	1.16588	0.241	0.049	3.45e-143
KIF5C	2	7.45e-146	1.35407	0.145	0.01	1.24e-141
BCL2	2	7.39e-145	0.790685	0.503	0.219	1.23e-140
IL18R1	2	4.84e-143	1.05949	0.302	0.085	8.04e-139
ZFP36L2	2	9.46e-143	0.521664	0.966	0.9	1.57e-138
TRAT1	2	1.76e-140	0.7589	0.511	0.223	2.93e-136
CTSH	2	4.96e-140	1.16121	0.205	0.035	8.26e-136
G3BP2	2	5.88e-139	0.829343	0.554	0.279	9.77e-135
IKZF2	2	1.28e-137	1.04091	0.24	0.052	2.13e-133
CCL20	2	4.19e-136	1.9109	0.127	0.006	6.97e-132
MYC	2	8.69e-134	1.30337	0.2	0.037	1.44e-129
CCR1	2	3.42e-133	1.19216	0.189	0.031	5.69e-129
PLCB1	2	2.7e-132	1.08177	0.243	0.057	4.48e-128
SLAMF1	2	9.47e-132	0.830467	0.42	0.165	1.57e-127
FEZ1	2	1.94e-131	1.26438	0.155	0.018	3.22e-127
P2RY14	2	5.28e-129	1.23271	0.106	0.002	8.77e-125
LEPROTL1	2	8.18e-128	0.580392	0.745	0.474	1.36e-123
CA2	2	5.31e-123	1.21363	0.101	0.002	8.83e-119
PPP1R15A	2	7.29e-123	0.870221	0.534	0.281	1.21e-118
IFI44	2	1.66e-122	0.995742	0.292	0.09	2.76e-118
EGR1	2	4.63e-119	1.59325	0.134	0.014	7.7e-115
MKNK1	2	8.04e-118	0.961616	0.293	0.093	1.34e-113
CCL3L1	2	1.29e-116	1.40728	0.405	0.179	2.15e-112
SPOCK2	2	1.62e-116	0.571321	0.739	0.484	2.69e-112
KLRG1	2	1.22e-115	0.512833	0.792	0.567	2.03e-111
DUSP16	2	1.14e-113	1.07367	0.19	0.039	1.89e-109
TTC39C	2	6.87e-113	0.767584	0.448	0.209	1.14e-108
CHD7	2	2.4e-112	1.12546	0.155	0.024	3.99e-108
UBALD2	2	8.21e-112	0.627313	0.606	0.342	1.37e-107
ACP6	2	1.76e-111	1.06108	0.175	0.033	2.93e-107
BTG2	2	1.57e-107	0.918291	0.508	0.282	2.62e-103
PDE4D	2	2.22e-103	0.925778	0.282	0.097	3.7e-99
HPGD	2	1.24e-102	0.80256	0.313	0.114	2.06e-98
CXXC5	2	6.25e-101	1.04126	0.141	0.022	1.04e-96
PARP8	2	1.98e-99	0.570948	0.677	0.439	3.29e-95
YWHAH	2	1.59e-98	0.676983	0.482	0.244	2.64e-94
TC2N	2	1.32e-97	0.650379	0.504	0.266	2.2e-93
NRIP1	2	3.14e-96	1.06862	0.122	0.016	5.22e-92
VEGFB	2	5.6e-92	0.710823	0.367	0.16	9.31e-88
TPD52	2	1.11e-91	0.811028	0.274	0.099	1.84e-87
CPNE7	2	4.7e-90	0.995705	0.107	0.012	7.82e-86
PFKFB3	2	1.01e-89	0.97941	0.187	0.049	1.68e-85
NFKBIZ	2	4.74e-89	0.991986	0.239	0.081	7.88e-85
TBC1D31	2	1.04e-88	0.921857	0.191	0.051	1.72e-84
CD96	2	2.72e-88	0.534432	0.602	0.363	4.52e-84
AC103591.3	2	5.43e-87	1.25825	0.165	0.04	9.03e-83
PPP1R14B	2	8.86e-85	0.737505	0.316	0.134	1.47e-80
DYNLT3	2	2.43e-84	0.680179	0.376	0.172	4.04e-80
NCF1	2	1.97e-83	0.789226	0.258	0.094	3.28e-79
HDAC9	2	1.2e-82	0.990982	0.101	0.012	2e-78
IFI44L	2	2.01e-82	0.932047	0.165	0.042	3.33e-78
NR1D1	2	4.4e-82	0.97266	0.121	0.021	7.31e-78
TNFSF13B	2	2.53e-81	1.01761	0.109	0.016	4.21e-77
TXK	2	1.02e-80	0.907117	0.191	0.057	1.7e-76
CD9	2	1.05e-80	0.94297	0.13	0.025	1.74e-76
ATF7IP2	2	1.06e-80	0.773792	0.254	0.093	1.77e-76
PBXIP1	2	2.41e-80	0.618899	0.489	0.27	4.01e-76
TTC9	2	1.12e-79	0.918266	0.124	0.023	1.86e-75
MYBL1	2	3.45e-79	0.575891	0.556	0.335	5.75e-75
CERK	2	5.89e-79	0.777621	0.256	0.096	9.79e-75
SIRPG	2	3.82e-78	0.593679	0.271	0.104	6.36e-74
OXNAD1	2	6.36e-76	0.570757	0.46	0.248	1.06e-71
SOCS1	2	2.9e-75	0.567284	0.559	0.345	4.82e-71
CSRNP1	2	8.13e-74	0.883428	0.16	0.043	1.35e-69
STN1	2	3.06e-73	0.669452	0.316	0.141	5.09e-69
RBMS1	2	3.51e-72	0.588668	0.471	0.264	5.83e-68
RPS6KA3	2	1.41e-70	0.655828	0.369	0.185	2.34e-66
CAMK4	2	7.86e-70	0.6602	0.315	0.146	1.31e-65
ARL14EP	2	7.41e-68	0.681255	0.287	0.127	1.23e-63
RETREG1	2	4.8e-67	0.84752	0.128	0.031	7.98e-63
CCL4	2	7.23e-67	0.689424	0.943	0.938	1.2e-62
LTBP3	2	8.34e-67	0.820176	0.168	0.052	1.39e-62
MCL1	2	4.42e-66	0.538852	0.668	0.485	7.34e-62
ITM2C	2	4.44e-65	0.594249	0.291	0.132	7.39e-61
TNFSF14	2	1.59e-64	0.736539	0.272	0.121	2.64e-60
SLC7A5	2	1.63e-64	0.753972	0.19	0.066	2.71e-60
CAPG	2	8.12e-64	0.714898	0.188	0.065	1.35e-59
INTS6	2	3.63e-63	0.627164	0.416	0.232	6.03e-59
P2RX5	2	8.04e-63	0.835118	0.134	0.036	1.34e-58
MGAT4A	2	9.58e-62	0.547618	0.501	0.31	1.59e-57
PNP	2	1.27e-60	0.616227	0.354	0.185	2.11e-56
LINC02273	2	1.87e-59	0.72926	0.164	0.054	3.1e-55
GRAMD1A	2	1.99e-59	0.569966	0.317	0.155	3.31e-55
MPRIP	2	1.48e-58	0.660739	0.263	0.12	2.46e-54
FLT3LG	2	7.61e-58	0.62258	0.292	0.139	1.26e-53
AC020916.1	2	1.55e-57	0.755871	0.213	0.088	2.58e-53
SPART	2	1.63e-57	0.746647	0.119	0.031	2.72e-53
HELZ	2	9.13e-56	0.559889	0.383	0.213	1.52e-51
DDX3X	2	4.74e-55	0.509878	0.509	0.324	7.89e-51
DNAJB9	2	9.01e-55	0.603252	0.274	0.13	1.5e-50
CAPN12	2	2.27e-54	0.678122	0.154	0.051	3.78e-50
RGS14	2	4.21e-54	0.503592	0.392	0.218	7e-50
CCNH	2	7.83e-54	0.506017	0.495	0.315	1.3e-49
PER1	2	8.95e-54	0.689801	0.204	0.084	1.49e-49
AC058791.1	2	8.6e-53	0.619407	0.452	0.284	1.43e-48
CITED2	2	8.8e-53	0.891422	0.455	0.295	1.46e-48
PMVK	2	2.39e-52	0.570871	0.288	0.142	3.97e-48
AC026979.2	2	1.03e-51	0.634638	0.22	0.096	1.71e-47
CDC14A	2	1.66e-50	0.651773	0.297	0.155	2.75e-46
PTGER2	2	1.51e-49	0.501302	0.461	0.29	2.52e-45
GCHFR	2	2.68e-49	0.573151	0.24	0.111	4.46e-45
LMO4	2	7.54e-48	0.573755	0.295	0.155	1.25e-43
IER2	2	7.56e-48	0.843329	0.674	0.595	1.26e-43
DNMT3A	2	1.11e-47	0.662188	0.142	0.049	1.85e-43
AC013264.1	2	2.49e-47	0.753311	0.107	0.03	4.14e-43
KARS	2	4.9e-47	0.555306	0.267	0.134	8.15e-43
AC008549.2	2	1.3e-46	0.71915	0.109	0.031	2.16e-42
MPZL3	2	2.35e-46	0.709231	0.111	0.033	3.9e-42
A1BG	2	3.43e-46	0.574879	0.209	0.093	5.71e-42
AP002387.2	2	4.84e-45	0.582156	0.242	0.117	8.04e-41
EAF1	2	1.14e-44	0.629	0.198	0.088	1.89e-40
DUSP5	2	2.94e-43	0.556415	0.252	0.128	4.88e-39
HIPK1	2	3.49e-43	0.585358	0.247	0.126	5.8e-39
TNF	2	9.45e-43	0.686151	0.251	0.13	1.57e-38
MYADM	2	1.27e-42	0.668099	0.285	0.157	2.11e-38
SOCS3	2	3.09e-42	0.642795	0.162	0.066	5.14e-38
SLC7A6	2	7.65e-42	0.648055	0.112	0.036	1.27e-37
SNTA1	2	3.3e-41	0.647577	0.115	0.038	5.48e-37
RAB11FIP1	2	7.55e-41	0.562306	0.191	0.087	1.26e-36
ELK3	2	8.85e-41	0.63409	0.145	0.057	1.47e-36
KMT2E-AS1	2	1.02e-40	0.635492	0.173	0.075	1.7e-36
CCNG2	2	1.03e-40	0.621297	0.114	0.038	1.71e-36
FAM102A	2	1.86e-40	0.522186	0.193	0.088	3.09e-36
SUPT3H	2	2.83e-40	0.541336	0.189	0.084	4.7e-36
GNPDA1	2	3.36e-40	0.573361	0.161	0.066	5.58e-36
ARHGAP18	2	1.04e-39	0.551342	0.218	0.106	1.74e-35
DHRS3	2	1.82e-39	0.601909	0.165	0.071	3.02e-35
NEK7	2	4.43e-39	0.578316	0.19	0.088	7.37e-35
TMEM71	2	7.16e-39	0.509606	0.269	0.145	1.19e-34
SPNS3	2	9.06e-39	0.601962	0.158	0.066	1.51e-34
AC016831.5	2	1.31e-38	0.574024	0.277	0.155	2.18e-34
PBX4	2	1.65e-38	0.597001	0.166	0.073	2.74e-34
PLXND1	2	1.71e-37	0.5441	0.168	0.073	2.84e-33
CCR5	2	4.38e-37	0.610706	0.147	0.061	7.29e-33
ZNF331	2	6.4e-37	0.549909	0.202	0.1	1.06e-32
RFLNB	2	8.05e-37	0.539294	0.192	0.092	1.34e-32
SORBS3	2	1.16e-36	0.610436	0.112	0.039	1.93e-32
FOSL2	2	4.52e-36	0.505885	0.248	0.133	7.52e-32
KDM6B	2	3.97e-35	0.705412	0.126	0.05	6.6e-31
ABHD15	2	5.29e-35	0.57084	0.148	0.063	8.8e-31
HIPK2	2	1.01e-34	0.608622	0.102	0.035	1.68e-30
TCEAL4	2	1.43e-34	0.547974	0.112	0.041	2.38e-30
PIK3AP1	2	6.46e-33	0.571879	0.113	0.043	1.07e-28
ADAT1	2	5.46e-32	0.584	0.115	0.045	9.08e-28
KMT5A	2	5.5e-32	0.583734	0.134	0.058	9.14e-28
ARL4A	2	5.6e-32	0.586105	0.143	0.063	9.31e-28
TCEAL3	2	8.48e-32	0.573443	0.102	0.037	1.41e-27
RPS6KA5	2	1.33e-31	0.509667	0.168	0.08	2.21e-27
PERP	2	5.8e-31	0.505664	0.174	0.085	9.64e-27
RAPGEF6	2	6.18e-31	0.542919	0.119	0.048	1.03e-26
AC016831.1	2	7.9e-31	0.583458	0.109	0.042	1.31e-26
SPATS2L	2	1.14e-30	0.516849	0.148	0.068	1.89e-26
TIFA	2	1.25e-30	0.577117	0.131	0.056	2.08e-26
REEP3	2	6.44e-30	0.531162	0.132	0.058	1.07e-25
C3AR1	2	2.35e-28	0.521758	0.122	0.053	3.91e-24
LPAR2	2	3.54e-28	0.50987	0.136	0.062	5.88e-24
ELOVL6	2	1.06e-27	0.542992	0.104	0.042	1.76e-23
CCL3	2	5.55e-22	1.04346	0.358	0.267	9.24e-18
IER3	2	5.43e-16	0.658056	0.107	0.057	9.02e-12
CTLA4	3	0	3.05012	0.675	0.041	0
TNFRSF9	3	0	2.95057	0.435	0.012	0
HAVCR2	3	0	2.91279	0.628	0.037	0
DUSP4	3	0	2.84344	0.477	0.021	0
RGS1	3	0	2.77362	0.965	0.219	0
VCAM1	3	0	2.64253	0.349	0.009	0
LINC01480	3	0	2.46913	0.245	0.005	0
PDCD1	3	0	2.14767	0.666	0.111	0
LYST	3	0	2.11761	0.757	0.166	0
CD27	3	0	2.07097	0.884	0.222	0
KIR2DL4	3	3.9e-291	2.30683	0.235	0.007	6.49e-287
TIGIT	3	1.03e-273	2.00727	0.681	0.156	1.71e-269
MS4A6A	3	1.4e-257	2.28551	0.309	0.022	2.32e-253
CD200	3	3.99e-245	1.81551	0.154	0.001	6.63e-241
LAYN	3	2.05e-242	1.94153	0.193	0.005	3.41e-238
KLRC1	3	4.6e-239	2.84456	0.397	0.05	7.65e-235
TIMD4	3	3.23e-235	2.02219	0.173	0.003	5.37e-231
MIR155HG	3	1.19e-234	2.24399	0.438	0.063	1.98e-230
PHLDA1	3	1.36e-224	1.94384	0.48	0.081	2.26e-220
SRGN	3	3.93e-222	1.05622	0.997	0.974	6.54e-218
CXCL13	3	6.88e-220	3.57067	0.171	0.004	1.14e-215
CD70	3	7.87e-195	2.05291	0.341	0.043	1.31e-190
FABP5	3	2.34e-192	1.8942	0.62	0.18	3.89e-188
RGS13	3	5.62e-186	1.69663	0.121	0.001	9.34e-182
HLA-DRB1	3	5.34e-179	1.31259	0.898	0.519	8.89e-175
TNFSF9	3	1.41e-178	1.9866	0.344	0.049	2.34e-174
GAPDH	3	8.1e-177	1.0194	0.997	0.97	1.35e-172
AKAP5	3	2.89e-168	1.75326	0.207	0.015	4.8e-164
DGKH	3	1.47e-162	1.76627	0.317	0.045	2.44e-158
ENTPD1	3	2.7e-160	1.67983	0.157	0.007	4.5e-156
ITM2A	3	2.56e-156	1.288	0.867	0.551	4.25e-152
TBC1D4	3	1.84e-151	1.686	0.218	0.02	3.07e-147
GFOD1	3	4.41e-150	1.71415	0.352	0.062	7.33e-146
CEMIP2	3	1.08e-142	1.36731	0.725	0.329	1.8e-138
SIRPG	3	5.64e-142	1.57407	0.482	0.131	9.38e-138
CCL4L2	3	2.15e-141	1.82574	0.782	0.383	3.58e-137
NBL1	3	7.86e-140	1.72781	0.207	0.02	1.31e-135
METRNL	3	4.33e-135	1.52191	0.584	0.203	7.21e-131
LAG3	3	2.91e-133	1.42517	0.711	0.344	4.84e-129
AC243829.4	3	5.6e-132	1.70439	0.243	0.032	9.32e-128
BCL2L11	3	7.59e-132	1.61024	0.377	0.081	1.26e-127
CREM	3	7.14e-130	1.67218	0.562	0.193	1.19e-125
TOX2	3	8.06e-128	1.64882	0.157	0.011	1.34e-123
FKBP1A	3	6.56e-127	1.27068	0.722	0.386	1.09e-122
CD7	3	2.08e-126	1.02168	0.907	0.677	3.46e-122
CD3D	3	3.1e-126	0.64395	0.991	0.963	5.16e-122
CD8B	3	3.61e-126	0.985604	0.882	0.518	6e-122
FAM3C	3	1.64e-122	1.89853	0.466	0.145	2.73e-118
DRAIC	3	1.84e-122	1.61596	0.149	0.011	3.06e-118
COTL1	3	1.89e-121	1.17467	0.774	0.441	3.14e-117
CD82	3	2.46e-116	1.57336	0.319	0.065	4.08e-112
SAMSN1	3	1.89e-115	1.36237	0.593	0.241	3.14e-111
SNAP47	3	8.49e-114	1.62073	0.377	0.095	1.41e-109
NR4A2	3	5.08e-107	1.44597	0.438	0.131	8.45e-103
TOX	3	5.14e-107	1.3818	0.405	0.114	8.54e-103
SNX9	3	2.2e-106	1.50646	0.265	0.048	3.65e-102
CD38	3	1.91e-105	1.50076	0.228	0.035	3.17e-101
LINC01943	3	2.2e-105	1.76596	0.25	0.043	3.66e-101
BTG3	3	2.22e-103	1.52135	0.449	0.149	3.69e-99
RNF19A	3	1.36e-101	1.24695	0.617	0.292	2.26e-97
ICOS	3	2.06e-100	1.574	0.305	0.069	3.42e-96
C16orf45	3	2.24e-95	1.31684	0.115	0.008	3.72e-91
AC133644.2	3	3.36e-94	1.46527	0.118	0.009	5.59e-90
CBLB	3	2.14e-92	1.09942	0.598	0.278	3.55e-88
PARK7	3	3.3e-91	0.859551	0.832	0.659	5.49e-87
CD8A	3	1.12e-90	0.69461	0.934	0.736	1.87e-86
CTSD	3	1.14e-88	0.949252	0.763	0.526	1.89e-84
CYTOR	3	3.7e-88	0.881312	0.769	0.492	6.16e-84
CD74	3	1.92e-87	0.771172	0.907	0.789	3.19e-83
IL6ST	3	6.76e-84	1.28158	0.35	0.101	1.12e-79
ACP5	3	4.43e-83	1.41931	0.283	0.069	7.36e-79
DUSP5	3	5.51e-83	1.26725	0.422	0.147	9.16e-79
AFAP1L2	3	1.64e-80	1.29944	0.13	0.014	2.72e-76
HLA-DRA	3	1.75e-80	0.955201	0.717	0.426	2.91e-76
DUSP2	3	4.49e-76	0.574433	0.94	0.704	7.47e-72
NAMPT	3	5.69e-75	1.31649	0.331	0.1	9.45e-71
ZFP36	3	2.87e-74	0.647632	0.901	0.709	4.76e-70
CEBPB	3	4.73e-74	1.23803	0.631	0.38	7.87e-70
NFIL3	3	1.6e-72	1.29077	0.306	0.089	2.67e-68
HAPLN3	3	7.97e-72	1.26852	0.122	0.014	1.32e-67
HMOX1	3	2.97e-67	1.26272	0.104	0.01	4.94e-63
TNFRSF1B	3	4.71e-67	0.954302	0.658	0.416	7.83e-63
SYTL3	3	1.68e-66	0.788339	0.705	0.441	2.8e-62
ID3	3	3.58e-66	1.39539	0.135	0.019	5.95e-62
METTL8	3	6.65e-66	1.29111	0.214	0.048	1.11e-61
GOLIM4	3	6.07e-64	1.33109	0.16	0.028	1.01e-59
LIMS1	3	1.92e-63	1.15384	0.408	0.166	3.19e-59
UBE2F	3	5.91e-63	1.32155	0.433	0.191	9.82e-59
AL158071.4	3	6.14e-62	1.36348	0.284	0.087	1.02e-57
ZNF331	3	7.12e-62	1.27672	0.336	0.116	1.18e-57
TTN	3	2.49e-61	1.36256	0.116	0.015	4.15e-57
CLECL1	3	7.96e-60	1.4183	0.129	0.019	1.32e-55
BICDL1	3	2.27e-59	1.34611	0.184	0.04	3.77e-55
ISG20	3	1.52e-58	0.666705	0.823	0.68	2.53e-54
HLA-DMA	3	3.93e-58	1.09475	0.41	0.177	6.54e-54
RAB27A	3	2.07e-57	0.889665	0.604	0.382	3.44e-53
TRPS1	3	2.63e-56	1.20262	0.192	0.045	4.38e-52
AHI1	3	1.01e-55	1.21987	0.215	0.056	1.68e-51
MIR4435-2HG	3	1.02e-55	1.02984	0.429	0.193	1.69e-51
TNFAIP3	3	1.12e-55	0.537271	0.656	0.368	1.87e-51
PMAIP1	3	2.92e-55	1.24861	0.364	0.146	4.85e-51
WHRN	3	4.54e-55	1.18846	0.113	0.016	7.55e-51
CCL3L1	3	5.46e-53	0.734218	0.482	0.233	9.08e-49
MAP1LC3A	3	2.88e-52	1.38807	0.162	0.035	4.79e-48
PTTG1	3	1.74e-51	1.10359	0.294	0.103	2.89e-47
SEM1	3	1.98e-51	0.654774	0.697	0.521	3.29e-47
DNPH1	3	1.14e-50	1.18148	0.273	0.092	1.89e-46
CLEC2D	3	1.18e-50	0.69603	0.791	0.636	1.96e-46
UBASH3B	3	2.23e-50	1.17542	0.16	0.035	3.71e-46
IFI16	3	2.75e-50	0.693332	0.711	0.536	4.58e-46
GALM	3	1.17e-49	1.07798	0.407	0.194	1.95e-45
IFNG	3	2.93e-48	0.973478	0.443	0.21	4.87e-44
WNK1	3	6.48e-48	0.869191	0.527	0.307	1.08e-43
RGS2	3	1.47e-47	0.907414	0.444	0.21	2.44e-43
SOD1	3	1.68e-46	0.731837	0.776	0.679	2.79e-42
SLC2A8	3	2.71e-46	1.21096	0.138	0.029	4.51e-42
IFI27L2	3	1.35e-45	0.746544	0.575	0.358	2.25e-41
APOA2	3	1.63e-45	1.18854	0.17	0.042	2.71e-41
PTMS	3	4.38e-45	0.864224	0.549	0.335	7.28e-41
DTHD1	3	8.08e-45	1.03284	0.317	0.127	1.34e-40
ARHGAP9	3	2.5e-44	0.864313	0.495	0.28	4.15e-40
TTYH3	3	2.75e-44	1.05492	0.104	0.017	4.57e-40
MYL6B	3	1.93e-43	1.02333	0.138	0.03	3.2e-39
CCL3	3	2.51e-43	0.940832	0.499	0.28	4.18e-39
GZMA	3	1.52e-42	0.563746	0.906	0.926	2.54e-38
ATXN1	3	2.64e-42	0.934302	0.396	0.192	4.4e-38
CYCS	3	3.56e-42	0.728876	0.683	0.538	5.92e-38
HLA-DPA1	3	7.17e-42	0.530956	0.815	0.675	1.19e-37
ARID5B	3	2.26e-41	0.814728	0.471	0.259	3.75e-37
GALNT2	3	5.9e-40	1.02857	0.143	0.034	9.82e-36
ATP5IF1	3	8.87e-40	0.563166	0.744	0.628	1.48e-35
CHRM3-AS2	3	1.05e-39	1.09525	0.151	0.038	1.75e-35
CALM3	3	1.07e-38	0.628429	0.662	0.513	1.77e-34
RBPJ	3	6.05e-38	0.916029	0.397	0.206	1.01e-33
PKM	3	1.89e-37	0.833352	0.614	0.468	3.15e-33
CD63	3	2.14e-37	0.585355	0.738	0.615	3.56e-33
FUT8	3	7.65e-37	1.01137	0.182	0.056	1.27e-32
SAT1	3	2.16e-36	0.67787	0.743	0.596	3.6e-32
VPS37B	3	2.7e-36	0.870829	0.353	0.171	4.5e-32
PRKCA	3	3.31e-36	0.998769	0.232	0.086	5.5e-32
SLA	3	7.01e-36	0.655553	0.658	0.514	1.17e-31
LEPROTL1	3	9.1e-36	0.564885	0.699	0.55	1.51e-31
MTHFD2	3	3.78e-35	1.00274	0.199	0.068	6.29e-31
PSMB3	3	1.34e-34	0.53113	0.677	0.55	2.23e-30
NAB1	3	4.61e-34	1.07141	0.119	0.028	7.67e-30
PTPRN2	3	6.55e-34	1.00189	0.124	0.03	1.09e-29
TNFRSF4	3	7.38e-34	1.57021	0.105	0.023	1.23e-29
NUDT16	3	3.19e-33	1.02683	0.152	0.044	5.31e-29
TPI1	3	1.03e-32	0.55349	0.705	0.59	1.71e-28
PIM3	3	1.37e-32	1.0191	0.305	0.144	2.27e-28
WARS	3	1.06e-31	1.05541	0.141	0.04	1.77e-27
BTLA	3	1.61e-31	0.991331	0.124	0.032	2.67e-27
DZIP3	3	2.99e-31	0.96938	0.173	0.057	4.98e-27
NAP1L4	3	1.29e-30	0.7214	0.535	0.37	2.15e-26
STARD4	3	2.65e-30	0.955559	0.152	0.047	4.4e-26
DYNLT1	3	7.58e-30	0.585533	0.615	0.476	1.26e-25
TRAF5	3	7.58e-30	0.90531	0.284	0.131	1.26e-25
CNOT6L	3	1.03e-29	0.587108	0.589	0.435	1.71e-25
ATP5F1C	3	1.04e-29	0.563097	0.587	0.437	1.73e-25
ASB2	3	1.32e-29	0.981794	0.138	0.041	2.2e-25
CDKN2A	3	1.76e-29	0.92441	0.203	0.077	2.93e-25
FAF1	3	2.63e-29	1.07885	0.231	0.096	4.37e-25
PPP1R2	3	5.63e-29	0.627858	0.597	0.443	9.36e-25
CRIM1	3	7.08e-29	0.988781	0.152	0.049	1.18e-24
TP53INP1	3	2.47e-28	0.941552	0.144	0.045	4.11e-24
RUNX3	3	3.54e-28	0.529765	0.71	0.592	5.88e-24
VAMP5	3	5.71e-28	0.554712	0.571	0.412	9.5e-24
NCF4	3	8.27e-28	0.907915	0.126	0.036	1.38e-23
CD2BP2	3	8.47e-28	0.753256	0.383	0.221	1.41e-23
SYNJ2	3	8.89e-28	0.873685	0.126	0.036	1.48e-23
H1FX	3	1.75e-27	0.590785	0.686	0.562	2.91e-23
PMF1	3	2.56e-27	0.790997	0.356	0.201	4.25e-23
CRTAM	3	1.37e-26	1.17151	0.256	0.122	2.27e-22
CHST11	3	5.21e-26	0.651594	0.356	0.192	8.66e-22
TYMP	3	6.69e-26	0.865094	0.352	0.202	1.11e-21
SERPINB1	3	1.37e-25	0.724416	0.512	0.378	2.28e-21
AIF1	3	1.52e-25	0.984012	0.188	0.075	2.52e-21
RGCC	3	1.65e-25	1.06773	0.284	0.14	2.75e-21
TESC	3	1.92e-25	0.881757	0.246	0.114	3.2e-21
PGAM1	3	3.06e-25	0.547084	0.631	0.526	5.08e-21
SIT1	3	5.28e-25	0.599467	0.532	0.383	8.78e-21
IGLC3	3	5.71e-25	0.896305	0.122	0.037	9.49e-21
CHI3L2	3	7.5e-25	1.17208	0.154	0.055	1.25e-20
IDH2	3	8.43e-25	0.58114	0.51	0.361	1.4e-20
PAM	3	1.25e-24	0.87206	0.135	0.044	2.07e-20
ASXL2	3	2.48e-24	0.812795	0.24	0.111	4.13e-20
TNFRSF18	3	2.82e-24	1.45125	0.119	0.036	4.69e-20
IGKC	3	3.18e-23	0.530206	0.62	0.522	5.29e-19
SRRT	3	3.9e-23	0.773461	0.298	0.16	6.49e-19
TGIF1	3	5.22e-23	0.816963	0.3	0.163	8.68e-19
PAPOLA	3	7.65e-23	0.507029	0.54	0.401	1.27e-18
RHOB	3	1.12e-22	0.501216	0.294	0.147	1.86e-18
CSF1	3	1.6e-22	0.931959	0.104	0.03	2.67e-18
APOE	3	2.48e-22	0.826372	0.146	0.053	4.12e-18
GABPB1	3	2.5e-22	0.880742	0.184	0.077	4.17e-18
SLC7A5	3	2.77e-22	0.813167	0.215	0.097	4.6e-18
HLA-DQB1	3	7.31e-22	0.786836	0.341	0.203	1.22e-17
APOC1	3	1.31e-21	0.820343	0.159	0.062	2.18e-17
HNRNPLL	3	2.08e-21	0.911551	0.228	0.111	3.45e-17
SP140	3	2.35e-21	0.662525	0.363	0.227	3.91e-17
KIF20B	3	2.75e-21	0.777194	0.179	0.075	4.57e-17
SCPEP1	3	3.78e-21	0.953237	0.17	0.071	6.28e-17
IPCEF1	3	5.42e-21	0.629046	0.38	0.235	9.02e-17
PCED1B	3	8.74e-21	0.717664	0.276	0.148	1.45e-16
SMS	3	9.33e-21	0.715132	0.301	0.173	1.55e-16
IGHG4	3	9.89e-21	0.877934	0.179	0.077	1.64e-16
C16orf87	3	2.9e-20	0.83645	0.154	0.061	4.83e-16
TCTN3	3	2.98e-20	0.829129	0.152	0.06	4.96e-16
PRKCH	3	4.62e-20	0.556579	0.542	0.431	7.68e-16
STAT3	3	5.63e-20	0.708472	0.451	0.324	9.36e-16
RGS10	3	8.23e-20	0.56457	0.504	0.4	1.37e-15
HMGB2	3	8.58e-20	0.524738	0.634	0.536	1.43e-15
GBP2	3	1.07e-19	0.666243	0.474	0.354	1.77e-15
OTULIN	3	1.9e-19	0.767384	0.217	0.107	3.16e-15
POLR1E	3	1.99e-19	0.751134	0.22	0.107	3.3e-15
TSPYL2	3	2.88e-19	0.787468	0.294	0.167	4.79e-15
GZMK	3	3.08e-19	0.565986	0.642	0.489	5.13e-15
AKIRIN2	3	3.42e-19	0.630014	0.345	0.216	5.68e-15
B3GNT2	3	5.31e-19	0.74193	0.179	0.079	8.83e-15
PVT1	3	6.58e-19	0.775142	0.124	0.045	1.09e-14
SDCBP	3	6.99e-19	0.547838	0.471	0.34	1.16e-14
ATP1B3	3	1.34e-18	0.683175	0.416	0.286	2.22e-14
STAM	3	1.5e-18	0.777283	0.119	0.042	2.49e-14
ITM2C	3	1.53e-18	0.850081	0.297	0.174	2.55e-14
LMNB1	3	1.74e-18	0.783704	0.119	0.043	2.89e-14
RIN3	3	2.19e-18	0.728945	0.195	0.092	3.65e-14
FCRL3	3	3.17e-18	0.772508	0.138	0.054	5.26e-14
ISG15	3	3.27e-18	0.530693	0.513	0.395	5.44e-14
TSPAN5	3	6.71e-18	0.715427	0.234	0.122	1.12e-13
RHBDD2	3	7.41e-18	0.683285	0.237	0.124	1.23e-13
CD59	3	7.58e-18	0.881512	0.198	0.097	1.26e-13
HELLS	3	9.75e-18	0.831772	0.118	0.043	1.62e-13
HIF1A	3	1.19e-17	0.769405	0.224	0.117	1.98e-13
NINJ2	3	1.2e-17	0.786428	0.11	0.039	1.99e-13
HIST1H1C	3	1.26e-17	0.72472	0.257	0.142	2.09e-13
CARD16	3	1.28e-17	0.546342	0.578	0.479	2.12e-13
KLRC4	3	1.4e-17	0.672688	0.217	0.108	2.33e-13
DUSP10	3	4.35e-17	0.737933	0.11	0.039	7.24e-13
ALB	3	1.06e-16	0.857568	0.185	0.089	1.76e-12
CD79B	3	1.21e-16	0.680344	0.193	0.093	2.02e-12
MTHFD1	3	1.44e-16	0.737813	0.116	0.044	2.39e-12
ZC3H7A	3	1.56e-16	0.659081	0.212	0.108	2.59e-12
PTPN11	3	1.8e-16	0.758673	0.168	0.078	3e-12
PPP1CC	3	2.61e-16	0.575191	0.367	0.252	4.34e-12
TOMM5	3	3.67e-16	0.622576	0.256	0.144	6.1e-12
KLRC2	3	4.05e-16	0.584492	0.121	0.046	6.73e-12
NUDT21	3	5.31e-16	0.641251	0.228	0.122	8.83e-12
EPSTI1	3	6.08e-16	0.662466	0.275	0.166	1.01e-11
TXNDC17	3	9.83e-16	0.549215	0.311	0.193	1.63e-11
SMC4	3	1.19e-15	0.712183	0.196	0.099	1.97e-11
CENPM	3	1.2e-15	0.811275	0.111	0.043	1.99e-11
PTPN22	3	1.87e-15	0.507731	0.487	0.38	3.11e-11
FAM53C	3	2.13e-15	0.680532	0.133	0.056	3.54e-11
ATG2A	3	3.8e-15	0.733155	0.232	0.13	6.32e-11
CTSZ	3	5.41e-15	0.63243	0.21	0.112	8.99e-11
CAT	3	5.71e-15	0.634703	0.283	0.171	9.49e-11
ARPP19	3	1.06e-14	0.538899	0.349	0.234	1.76e-10
HLA-DQA1	3	1.48e-14	0.809869	0.33	0.224	2.45e-10
SPRY1	3	1.58e-14	0.730048	0.195	0.101	2.63e-10
MAP3K8	3	2.12e-14	0.855744	0.199	0.109	3.52e-10
BIRC3	3	2.37e-14	0.748129	0.223	0.125	3.94e-10
SERTAD1	3	2.38e-14	0.662936	0.176	0.087	3.96e-10
CCL4	3	2.78e-14	0.586236	0.903	0.943	4.62e-10
CKS2	3	3.44e-14	0.75275	0.173	0.086	5.73e-10
GMDS	3	3.58e-14	0.721949	0.137	0.061	5.96e-10
ARL3	3	3.78e-14	0.635848	0.198	0.104	6.29e-10
MTX3	3	7.36e-14	0.700803	0.111	0.045	1.22e-09
SFXN1	3	8.02e-14	0.559145	0.262	0.158	1.33e-09
DCP2	3	9.82e-14	0.617602	0.281	0.178	1.63e-09
ATP6V0E2	3	1.2e-13	0.602633	0.273	0.172	2e-09
KPNA2	3	1.33e-13	0.66487	0.16	0.079	2.22e-09
RPA3	3	1.62e-13	0.540855	0.392	0.284	2.7e-09
FAM177A1	3	2.14e-13	0.537644	0.347	0.241	3.57e-09
HSBP1	3	2.26e-13	0.501002	0.327	0.217	3.77e-09
CENPK	3	2.44e-13	0.673264	0.119	0.051	4.06e-09
AC090152.1	3	2.59e-13	0.633701	0.193	0.103	4.31e-09
NELFCD	3	3.03e-13	0.551316	0.301	0.198	5.05e-09
TFRC	3	3.12e-13	0.634878	0.11	0.045	5.19e-09
TESPA1	3	4.41e-13	0.706631	0.143	0.069	7.34e-09
CMC2	3	4.62e-13	0.509502	0.375	0.273	7.69e-09
ETNK1	3	4.63e-13	0.618714	0.25	0.152	7.71e-09
AL158071.3	3	6.65e-13	0.761872	0.163	0.084	1.11e-08
XCL2	3	8.39e-13	1.36056	0.29	0.192	1.4e-08
SFMBT2	3	1.22e-12	0.614725	0.187	0.101	2.03e-08
METRN	3	2.27e-12	0.535006	0.221	0.129	3.77e-08
TTF2	3	2.63e-12	0.594668	0.118	0.052	4.38e-08
SLF1	3	3.38e-12	0.612329	0.237	0.144	5.62e-08
AC243829.1	3	7e-12	0.756334	0.171	0.094	1.16e-07
HDAC7	3	1.05e-11	0.591131	0.188	0.105	1.74e-07
TSPAN17	3	1.09e-11	0.681739	0.143	0.072	1.81e-07
XCL1	3	1.19e-11	1.06247	0.159	0.081	1.98e-07
CREB3L2	3	1.3e-11	0.569771	0.192	0.108	2.16e-07
TRAFD1	3	1.49e-11	0.637505	0.111	0.05	2.49e-07
SYNGR2	3	2.06e-11	0.618663	0.177	0.098	3.42e-07
IGHG1	3	3.35e-11	0.576583	0.166	0.089	5.57e-07
SLA2	3	4.7e-11	0.521881	0.265	0.173	7.82e-07
YBX3	3	4.76e-11	0.583973	0.209	0.122	7.92e-07
FAM45A	3	5.23e-11	0.568419	0.203	0.12	8.69e-07
NUDT14	3	5.48e-11	0.648956	0.13	0.064	9.12e-07
APOBEC3H	3	6.07e-11	0.654095	0.163	0.088	1.01e-06
SERINC5	3	6.48e-11	0.634501	0.104	0.046	1.08e-06
CISD1	3	6.52e-11	0.649377	0.176	0.098	1.08e-06
CNIH1	3	8.45e-11	0.548268	0.273	0.18	1.41e-06
TARSL2	3	1.01e-10	0.63693	0.155	0.084	1.69e-06
ELMO1	3	1.2e-10	0.605066	0.182	0.105	2e-06
EPS8L2	3	2.32e-10	0.630165	0.148	0.079	3.85e-06
MCM5	3	4.4e-10	0.629194	0.151	0.082	7.32e-06
LINC01934	3	4.49e-10	0.588137	0.228	0.146	7.46e-06
CORO1B	3	7.54e-10	0.50286	0.295	0.206	1.25e-05
HBS1L	3	8.28e-10	0.631067	0.146	0.079	1.38e-05
ZNF281	3	1.28e-09	0.577158	0.129	0.066	2.13e-05
CMTM7	3	1.6e-09	0.556009	0.235	0.155	2.66e-05
SKA2	3	1.84e-09	0.517756	0.242	0.163	3.05e-05
TOPORS	3	1.9e-09	0.610378	0.157	0.089	3.16e-05
RALA	3	1.92e-09	0.535435	0.168	0.097	3.2e-05
PARVB	3	2.02e-09	0.567989	0.11	0.053	3.35e-05
AGFG1	3	2.16e-09	0.508718	0.187	0.112	3.6e-05
NFATC1	3	3.02e-09	0.620252	0.113	0.056	5.03e-05
CARS	3	7.7e-09	0.688518	0.185	0.117	0.000128077
PRDX3	3	1.05e-08	0.500116	0.251	0.174	0.000175059
AP1S1	3	1.27e-08	0.564232	0.173	0.105	0.000211077
DUSP16	3	1.37e-08	0.560491	0.146	0.083	0.000227503
AC114760.2	3	1.65e-08	0.518231	0.22	0.146	0.000273853
ZNRF1	3	1.99e-08	0.558617	0.129	0.071	0.000330437
GPR137B	3	2.1e-08	0.52571	0.143	0.081	0.000348402
GADD45A	3	2.27e-08	0.59521	0.132	0.072	0.000378294
JAK3	3	2.29e-08	0.532563	0.235	0.16	0.000380746
N4BP2	3	3.68e-08	0.564933	0.14	0.08	0.000611946
IKBKE	3	7.09e-08	0.524515	0.118	0.063	0.0011794
PTPRJ	3	7.24e-08	0.564786	0.176	0.112	0.00120352
GGA2	3	7.97e-08	0.533739	0.17	0.106	0.00132515
PPM1B	3	1.33e-07	0.515927	0.254	0.183	0.00221002
RASA1	3	1.64e-07	0.563804	0.118	0.065	0.00273459
ASCC1	3	1.72e-07	0.518215	0.129	0.073	0.00285632
RILPL2	3	1.77e-07	0.547557	0.32	0.256	0.00293679
JARID2	3	2.27e-07	0.518531	0.16	0.099	0.00377875
MRPL3	3	2.34e-07	0.504565	0.265	0.199	0.00388897
PFKFB3	3	2.79e-07	0.570961	0.148	0.089	0.00463213
DDX3Y	3	3.17e-07	0.500072	0.246	0.18	0.00527879
MAGEH1	3	3.37e-07	0.666014	0.116	0.064	0.00559634
SERTAD3	3	3.66e-07	0.51302	0.135	0.08	0.00608283
STARD3NL	3	7.94e-07	0.534887	0.214	0.15	0.0132016
TMEM154	3	1.47e-06	0.530454	0.115	0.066	0.0244935
PHTF2	3	1.55e-06	0.561164	0.14	0.087	0.0257362
FAM53B	3	2.57e-06	0.509549	0.151	0.097	0.0426629
YPEL2	3	2.82e-06	0.550567	0.108	0.063	0.0469734
MPHOSPH9	3	3.92e-06	0.511764	0.159	0.105	0.0651772
PLPP5	3	5.72e-06	0.520247	0.119	0.073	0.0951024
PGGHG	3	8.38e-06	0.758366	0.177	0.126	0.139405
CCDC50	3	9.08e-06	0.555635	0.102	0.06	0.151008
UGCG	3	1.34e-05	0.507771	0.119	0.074	0.222602
DNMT3A	3	0.000200406	0.501559	0.115	0.076	1
CLIC3	3	0.0032998	0.539297	0.309	0.28	1
XCL1	4	0	2.86496	0.739	0.044	0
KLRC2	4	0	2.63176	0.432	0.026	0
KIR2DL3	4	0	2.27387	0.331	0.007	0
XCL2	4	0	1.86994	0.834	0.157	0
ITGAX	4	3.76e-237	1.98156	0.28	0.016	6.26e-233
LINC02446	4	3.54e-214	1.9491	0.48	0.072	5.89e-210
ITGA1	4	1.68e-212	1.96839	0.371	0.04	2.79e-208
ATP1B1	4	2.78e-203	1.81209	0.29	0.023	4.62e-199
KIR3DL2	4	1.19e-180	1.85233	0.215	0.013	1.97e-176
CD7	4	1.71e-173	1.1622	0.964	0.677	2.84e-169
CLU	4	1.05e-150	1.61556	0.248	0.024	1.75e-146
CD63	4	3.98e-149	1.13355	0.92	0.604	6.61e-145
SPRY2	4	1.24e-145	1.63992	0.244	0.024	2.06e-141
TYROBP	4	2.29e-126	1.80175	0.514	0.143	3.81e-122
NCAM1	4	3.53e-112	1.52465	0.267	0.04	5.86e-108
LAT2	4	4.48e-110	1.38488	0.16	0.013	7.44e-106
TRBV28	4	7.46e-109	1.53567	0.229	0.029	1.24e-104
CAPG	4	2.13e-108	1.55108	0.381	0.087	3.54e-104
MS4A1	4	4.61e-107	1.49984	0.223	0.029	7.66e-103
CCL5	4	9.29e-105	0.534778	0.998	0.988	1.54e-100
HOPX	4	1.11e-100	0.954358	0.884	0.636	1.85e-96
KLRD1	4	3.04e-95	0.737142	0.952	0.546	5.06e-91
ADRB1	4	4.48e-91	1.20859	0.103	0.005	7.44e-87
MZB1	4	5.09e-89	1.49704	0.219	0.034	8.47e-85
ZNF683	4	1.55e-85	1.30138	0.476	0.155	2.58e-81
CXCR3	4	7.31e-83	1.16825	0.442	0.138	1.22e-78
LGALS3	4	2.12e-82	1.29514	0.425	0.132	3.52e-78
CTSW	4	6.73e-78	0.689063	0.916	0.717	1.12e-73
IL32	4	2.12e-77	0.508942	0.989	0.974	3.53e-73
NUGGC	4	1.74e-67	1.2097	0.143	0.018	2.9e-63
SLF1	4	3.49e-66	1.15868	0.398	0.135	5.81e-62
SCML4	4	1.74e-64	1.05323	0.533	0.242	2.9e-60
ZFP36L2	4	6.05e-64	0.565428	0.971	0.918	1.01e-59
CKLF	4	4.59e-63	0.723601	0.804	0.539	7.63e-59
GCSAM	4	5.5e-63	1.15845	0.109	0.011	9.15e-59
AOAH	4	6.36e-62	1.01108	0.425	0.151	1.06e-57
CAPN12	4	3.12e-60	1.19441	0.272	0.072	5.19e-56
SPECC1	4	3.66e-60	1.18277	0.131	0.017	6.08e-56
TBCD	4	1.58e-59	1.17386	0.303	0.087	2.64e-55
IKZF2	4	2.56e-57	1.09269	0.32	0.099	4.25e-53
BCAS4	4	3.38e-52	1.04972	0.322	0.107	5.62e-48
IL2RB	4	1.89e-51	0.959996	0.48	0.217	3.14e-47
RBPJ	4	1.03e-49	0.934365	0.467	0.204	1.71e-45
CASK	4	1.13e-49	1.13423	0.297	0.096	1.88e-45
TXK	4	1.33e-47	0.985572	0.282	0.088	2.21e-43
PLCG2	4	8.05e-45	1.01138	0.126	0.021	1.34e-40
CRTAM	4	1.32e-42	0.897296	0.324	0.12	2.2e-38
LSR	4	2.46e-41	1.09023	0.139	0.028	4.08e-37
IFITM2	4	1.1e-40	0.510128	0.882	0.744	1.83e-36
CD9	4	5.11e-40	1.06424	0.189	0.05	8.49e-36
PLP2	4	1.99e-39	0.759404	0.577	0.336	3.3e-35
PIK3R1	4	7.81e-39	0.804436	0.661	0.428	1.3e-34
STK17A	4	6.57e-37	0.559556	0.735	0.54	1.09e-32
CDIP1	4	1.17e-35	0.986929	0.221	0.071	1.95e-31
SOCS1	4	2.24e-34	0.800612	0.619	0.4	3.73e-30
DAPK2	4	1.5e-33	0.972888	0.2	0.062	2.49e-29
KLRC4	4	6.07e-33	0.806625	0.278	0.105	1.01e-28
IFITM3	4	1.17e-32	1.00157	0.196	0.062	1.94e-28
NCF1	4	1.73e-32	0.833324	0.316	0.136	2.88e-28
PTGDR	4	1.08e-31	0.836791	0.425	0.222	1.79e-27
C1orf162	4	1.67e-31	0.937491	0.274	0.109	2.78e-27
CCDC50	4	2.16e-31	0.932674	0.181	0.055	3.59e-27
GNLY	4	3.59e-31	0.661828	0.733	0.528	5.97e-27
FCRL6	4	6.02e-31	0.621607	0.478	0.249	1e-26
LEF1	4	7.62e-31	0.996294	0.141	0.036	1.27e-26
LGALS1	4	3.46e-30	0.581216	0.758	0.544	5.75e-26
CD300A	4	1.64e-29	0.90762	0.286	0.121	2.72e-25
SERPINB6	4	6.24e-29	0.74205	0.383	0.194	1.04e-24
PLXDC1	4	1.03e-28	0.914648	0.109	0.024	1.71e-24
ARHGAP9	4	1.46e-28	0.661819	0.491	0.283	2.43e-24
RIN3	4	1.56e-28	0.877704	0.236	0.09	2.6e-24
FAM49A	4	2.32e-28	0.876879	0.109	0.024	3.85e-24
AREG	4	2.71e-28	1.05979	0.164	0.05	4.51e-24
FAM173A	4	3.49e-28	0.713778	0.408	0.211	5.8e-24
DOCK5	4	5.81e-27	0.885877	0.112	0.027	9.67e-23
MSH3	4	6.08e-27	0.864969	0.21	0.078	1.01e-22
KLRK1	4	2.29e-26	0.739886	0.295	0.132	3.8e-22
PDE4A	4	1.43e-25	0.893216	0.12	0.032	2.37e-21
CISH	4	1.2e-24	0.856832	0.324	0.162	2e-20
GLIPR2	4	3.71e-24	0.603267	0.438	0.251	6.16e-20
AGTRAP	4	1.09e-23	0.691224	0.379	0.212	1.81e-19
CTSZ	4	2.24e-23	0.768515	0.251	0.111	3.72e-19
2019-09-11	4	2.39e-23	0.768656	0.255	0.113	3.97e-19
TNIP3	4	8.34e-23	0.792267	0.109	0.029	1.39e-18
SYNGR1	4	5.91e-22	0.653162	0.295	0.141	9.82e-18
TGFBR3L	4	6.12e-22	0.831178	0.105	0.028	1.02e-17
NUDT14	4	1.12e-21	0.771349	0.171	0.063	1.86e-17
METRNL	4	1.46e-21	0.674306	0.396	0.221	2.43e-17
STX3	4	1.94e-21	0.855641	0.13	0.04	3.22e-17
PTPN22	4	2.4e-21	0.58335	0.537	0.378	3.99e-17
GOLIM4	4	3.14e-21	0.841891	0.114	0.033	5.23e-17
CHCHD10	4	4.51e-21	0.577685	0.52	0.354	7.5e-17
FAM118A	4	5.6e-21	0.58423	0.415	0.244	9.31e-17
PLA2G16	4	8.66e-21	0.593418	0.446	0.279	1.44e-16
ACP5	4	1.11e-20	0.747956	0.194	0.078	1.84e-16
A1BG	4	1.14e-20	0.70447	0.257	0.122	1.9e-16
CTSA	4	1.95e-20	0.691144	0.385	0.23	3.24e-16
PDLIM1	4	2.31e-20	0.72673	0.118	0.036	3.84e-16
GALNT6	4	2.75e-20	0.790138	0.109	0.031	4.58e-16
CYSTM1	4	1.13e-19	0.784774	0.152	0.055	1.88e-15
TMEM14C	4	1.26e-19	0.614612	0.354	0.198	2.09e-15
PRKACB	4	1.95e-19	0.632286	0.366	0.212	3.25e-15
IFNG-AS1	4	7.53e-19	0.85185	0.103	0.031	1.25e-14
TCEAL4	4	2.27e-18	0.75142	0.152	0.058	3.77e-14
PATJ	4	3.94e-18	0.813122	0.13	0.045	6.55e-14
RRAS2	4	3.95e-18	0.71391	0.23	0.109	6.57e-14
DUSP5	4	5.3e-18	0.661187	0.301	0.159	8.81e-14
STOM	4	6.82e-18	0.512528	0.57	0.417	1.13e-13
CCR1	4	6.91e-18	0.74212	0.179	0.075	1.15e-13
FBXO2	4	1.22e-17	0.790908	0.156	0.062	2.02e-13
INPP4B	4	1.26e-17	0.618284	0.282	0.147	2.09e-13
PTGER2	4	1.7e-17	0.516279	0.501	0.335	2.83e-13
ABCB1	4	3.41e-17	0.638478	0.208	0.096	5.67e-13
DGKD	4	3.78e-17	0.73051	0.24	0.119	6.29e-13
CCDC69	4	2.59e-16	0.563354	0.326	0.186	4.31e-12
DTHD1	4	3.63e-16	0.642792	0.259	0.133	6.03e-12
KAT6B	4	5.39e-16	0.661764	0.253	0.132	8.97e-12
PRRC2B	4	7.81e-16	0.602504	0.305	0.171	1.3e-11
PIK3AP1	4	1e-15	0.684005	0.149	0.06	1.67e-11
TNFRSF18	4	1.49e-15	0.623362	0.11	0.038	2.48e-11
DEGS1	4	1.52e-15	0.517477	0.354	0.217	2.52e-11
MMP25-AS1	4	2.06e-15	0.642817	0.263	0.142	3.43e-11
GRAMD1A	4	6.05e-15	0.588693	0.326	0.199	1.01e-10
GNPTAB	4	6.36e-15	0.671405	0.335	0.207	1.06e-10
CHPT1	4	1.33e-14	0.690318	0.17	0.076	2.22e-10
SEMA4D	4	1.42e-14	0.578854	0.373	0.242	2.36e-10
PDGFD	4	2.29e-14	0.655159	0.147	0.061	3.81e-10
TNFSF8	4	5.91e-14	0.706278	0.145	0.062	9.82e-10
PPP2R2B	4	6.3e-14	0.534831	0.299	0.175	1.05e-09
RGL4	4	7.4e-14	0.530551	0.299	0.177	1.23e-09
PTTG1	4	8.63e-14	0.583627	0.217	0.111	1.44e-09
PDE7A	4	8.72e-14	0.53025	0.396	0.262	1.45e-09
SLA2	4	1.42e-13	0.513254	0.297	0.172	2.36e-09
AKTIP	4	1.56e-13	0.630451	0.183	0.088	2.6e-09
BAZ2B	4	1.83e-13	0.568374	0.21	0.107	3.04e-09
TYMP	4	3.18e-13	0.533933	0.333	0.205	5.29e-09
EPS8L2	4	4.52e-13	0.621266	0.168	0.079	7.51e-09
SEL1L3	4	8.4e-13	0.618992	0.196	0.101	1.4e-08
UNC93B1	4	1.32e-12	0.62854	0.128	0.054	2.19e-08
SELENOM	4	1.4e-12	0.569318	0.253	0.145	2.33e-08
HERC1	4	1.72e-12	0.573178	0.316	0.197	2.86e-08
LINC00426	4	1.9e-12	0.651456	0.11	0.044	3.16e-08
UBASH3A	4	2.01e-12	0.591034	0.19	0.097	3.35e-08
ST3GAL1	4	2.8e-12	0.516977	0.303	0.189	4.66e-08
SLC12A6	4	3.64e-12	0.62725	0.101	0.038	6.06e-08
DOCK10	4	3.86e-12	0.582708	0.291	0.181	6.43e-08
GPR68	4	9.17e-12	0.615135	0.126	0.054	1.52e-07
ZNRF1	4	1.71e-11	0.583826	0.149	0.07	2.85e-07
SCPEP1	4	2.75e-11	0.507508	0.154	0.073	4.58e-07
CARD19	4	4.6e-11	0.647165	0.168	0.085	7.64e-07
TNFSF10	4	8.52e-11	0.51106	0.263	0.161	1.42e-06
SUSD3	4	1.13e-10	0.571902	0.171	0.089	1.88e-06
IL6ST	4	1.78e-10	0.542302	0.208	0.114	2.96e-06
HSH2D	4	2.43e-10	0.564365	0.179	0.095	4.04e-06
NMUR1	4	3.58e-10	0.608024	0.137	0.066	5.96e-06
MAPKAPK3	4	3.64e-10	0.537245	0.2	0.112	6.05e-06
PLEKHO1	4	3.75e-10	0.5097	0.253	0.156	6.23e-06
RNF214	4	5.75e-10	0.570344	0.122	0.056	9.57e-06
LGALS9	4	8.25e-10	0.549088	0.135	0.066	1.37e-05
SAP30	4	1.81e-09	0.511631	0.234	0.142	3e-05
ASXL2	4	2.14e-09	0.578614	0.2	0.115	3.55e-05
FAIM	4	2.68e-09	0.573844	0.107	0.048	4.46e-05
IGHM	4	2.91e-09	0.543974	0.139	0.07	4.84e-05
TSPAN5	4	3.05e-09	0.519912	0.211	0.125	5.06e-05
PELO	4	3.87e-09	0.569815	0.135	0.068	6.44e-05
GNB5	4	5.12e-09	0.516072	0.15	0.078	8.52e-05
DZIP3	4	1.48e-08	0.564662	0.124	0.062	0.000245812
SPNS3	4	1.64e-08	0.501671	0.164	0.091	0.000271977
VAV3	4	3.29e-08	0.516104	0.173	0.1	0.000547545
HAGHL	4	3.51e-08	0.546702	0.135	0.071	0.000583195
MICAL1	4	4.72e-08	0.549006	0.141	0.076	0.000785336
TP53I11	4	2.22e-07	0.532557	0.101	0.05	0.00368931
SLC39A10	4	3.48e-07	0.527622	0.185	0.114	0.00579464
LINC01588	4	4.03e-07	0.547908	0.11	0.058	0.00669941
HABP4	4	1.76e-06	0.522104	0.13	0.074	0.0292376
TMEM65	4	2.01e-06	0.571931	0.107	0.057	0.033463
BBC3	4	1.41e-05	0.523271	0.147	0.093	0.234445
GPR155	4	2.07e-05	0.528513	0.131	0.08	0.344443
CCR7	5	0	2.5035	0.428	0.009	0
SELL	5	0	2.14731	0.695	0.075	0
GZMK	5	5.13e-172	1.44819	0.936	0.476	8.53e-168
COTL1	5	1.17e-118	1.22905	0.857	0.444	1.94e-114
CD27	5	9.31e-104	1.06504	0.7	0.248	1.55e-99
NELL2	5	6.32e-90	1.40956	0.181	0.02	1.05e-85
PASK	5	1.69e-79	1.5185	0.146	0.014	2.81e-75
TIGIT	5	9.84e-76	0.96878	0.53	0.177	1.64e-71
GPR183	5	1.37e-57	1.3294	0.36	0.113	2.28e-53
CD74	5	7.44e-53	0.740594	0.909	0.792	1.24e-48
CXCR3	5	1.2e-51	1.05544	0.402	0.143	2e-47
CPNE2	5	9.15e-46	1.20446	0.135	0.022	1.52e-41
CLDND1	5	7.82e-43	1.0409	0.49	0.227	1.3e-38
MCUB	5	1.5e-42	0.861343	0.488	0.218	2.5e-38
CHI3L2	5	3.28e-40	1.07493	0.21	0.054	5.46e-36
HLA-DQB1	5	4.12e-39	0.943763	0.446	0.2	6.85e-35
LEF1	5	2.4e-38	0.943642	0.163	0.036	4e-34
AC004585.1	5	3.7e-38	1.13183	0.17	0.04	6.15e-34
RIC3	5	5.35e-35	1.08498	0.192	0.052	8.9e-31
CRTAM	5	6.19e-35	0.843736	0.322	0.122	1.03e-30
TCF7	5	4.41e-34	0.959847	0.386	0.172	7.33e-30
FYB1	5	5.16e-31	0.528807	0.799	0.621	8.58e-27
CMC1	5	3.59e-29	0.738764	0.634	0.397	5.97e-25
AIF1	5	8.49e-26	0.945125	0.214	0.076	1.41e-21
HLA-DQA1	5	4.88e-25	0.679594	0.428	0.221	8.11e-21
HLA-DRA	5	1.05e-24	0.693704	0.627	0.438	1.75e-20
LDLRAP1	5	4.93e-24	0.840923	0.234	0.09	8.21e-20
GPR155	5	4.21e-23	0.783794	0.21	0.076	6.99e-19
HLA-DMA	5	1.68e-22	0.677205	0.369	0.185	2.8e-18
STK17A	5	3.75e-22	0.535776	0.722	0.543	6.23e-18
HLA-DRB1	5	4.52e-22	0.536892	0.733	0.537	7.52e-18
FAM102A	5	3.14e-21	0.730944	0.263	0.114	5.22e-17
CNN2	5	4.81e-21	0.584519	0.545	0.346	8.01e-17
SH2D1A	5	6.77e-21	0.617078	0.539	0.35	1.13e-16
SERINC5	5	1.06e-20	0.806497	0.143	0.045	1.77e-16
RGS10	5	8.68e-20	0.50291	0.585	0.397	1.44e-15
TNIP3	5	1.86e-19	0.812411	0.108	0.03	3.09e-15
PDCD1	5	8.37e-19	0.677007	0.3	0.145	1.39e-14
YBX3	5	1.01e-18	0.71359	0.265	0.121	1.68e-14
NINJ2	5	2.73e-18	0.74138	0.126	0.039	4.54e-14
DENND2D	5	3.08e-18	0.547332	0.611	0.43	5.12e-14
ITGB2-AS1	5	2.48e-17	0.674915	0.174	0.067	4.13e-13
CD84	5	3.51e-16	0.516281	0.506	0.322	5.83e-12
HLA-DMB	5	2.03e-14	0.60021	0.168	0.069	3.37e-10
GPR174	5	6.85e-14	0.607156	0.32	0.182	1.14e-09
SUSD3	5	6.85e-14	0.700728	0.192	0.088	1.14e-09
PECAM1	5	1.58e-13	0.601446	0.15	0.061	2.63e-09
RCAN3	5	2.26e-13	0.53527	0.258	0.135	3.76e-09
P2RY10	5	2.58e-13	0.568027	0.201	0.092	4.29e-09
CD82	5	3.64e-13	0.602308	0.177	0.079	6.06e-09
TNFSF8	5	4.91e-13	0.633581	0.15	0.063	8.17e-09
LINC02273	5	1.64e-12	0.63157	0.181	0.084	2.73e-08
DNPH1	5	2.6e-12	0.572466	0.203	0.101	4.32e-08
IKBKE	5	1.04e-11	0.555459	0.146	0.063	1.74e-07
CMTM7	5	1.99e-11	0.511723	0.272	0.154	3.31e-07
ASB2	5	2.52e-11	0.737269	0.113	0.044	4.19e-07
CORO1B	5	5.88e-11	0.52606	0.331	0.206	9.78e-07
STAMBPL1	5	6.82e-11	0.571067	0.128	0.054	1.13e-06
BEX2	5	2.79e-09	0.624369	0.128	0.06	4.64e-05
MT1F	5	7.75e-09	0.542104	0.219	0.125	0.000128825
SLF1	5	3.3e-08	0.524053	0.241	0.146	0.000548485
LINC01550	5	1.52e-07	0.537236	0.152	0.082	0.0025217

## Sheet: 4.CD4+T cells
Gene	Cluster	P_val	Avg_logFC	Pct.1	Pct.2	P_val_adj
KLF2	1	0	1.17506	0.85	0.411	0
MAL	1	9.97541e-298	1.70436	0.375	0.044	1.65891e-293
CCR7	1	6.77229e-280	1.98967	0.33	0.031	1.12623e-275
LTB	1	4.28221e-239	0.698457	0.956	0.741	7.12131e-235
TCF7	1	9.65028e-237	1.27084	0.482	0.145	1.60484e-232
LDHB	1	1.75918e-223	0.561659	0.944	0.823	2.92552e-219
IL7R	1	1.45309e-186	0.508145	0.964	0.822	2.41649e-182
CD55	1	3.61892e-173	1.15522	0.371	0.101	6.01827e-169
NOSIP	1	4.02513e-171	1.03952	0.56	0.278	6.69379e-167
GPR183	1	2.36347e-154	0.869711	0.576	0.281	3.93045e-150
LEF1	1	1.35178e-136	1.05031	0.358	0.121	2.24802e-132
TRABD2A	1	1.3544e-131	1.09492	0.282	0.073	2.25237e-127
CTSH	1	1.21199e-128	1.30199	0.212	0.037	2.01554e-124
FOS	1	9.02852e-128	0.791028	0.744	0.525	1.50144e-123
TXK	1	6.46795e-117	1.2599	0.182	0.028	1.07562e-112
AQP3	1	7.49595e-115	0.743539	0.501	0.245	1.24658e-110
PDE4D	1	1.07839e-114	1.22579	0.204	0.04	1.79336e-110
TOB1	1	3.73298e-113	1.02606	0.442	0.217	6.20795e-109
PRKCA	1	4.31502e-107	1.07923	0.208	0.046	7.17587e-103
TMEM123	1	1.10692e-94	0.589885	0.564	0.322	1.84081e-90
MGAT4A	1	1.94283e-93	0.742173	0.424	0.205	3.23092e-89
TSHZ2	1	9.2309e-93	1.19765	0.139	0.019	1.5351e-88
MYC	1	2.54631e-85	0.987095	0.209	0.06	4.23451e-81
SERINC5	1	1.04317e-84	0.83883	0.3	0.119	1.7348e-80
NELL2	1	2.67103e-84	1.07364	0.123	0.016	4.44192e-80
TRAT1	1	2.19572e-82	0.528314	0.568	0.334	3.65147e-78
CAPG	1	4.68681e-82	0.871387	0.256	0.091	7.79417e-78
CRIP2	1	6.62686e-80	1.12136	0.142	0.027	1.10205e-75
ARMH1	1	1.06276e-71	1.01435	0.123	0.022	1.76736e-67
CDC14A	1	1.36692e-69	0.632332	0.413	0.22	2.27319e-65
SELL	1	1.8806e-68	0.910401	0.33	0.167	3.12744e-64
GPR171	1	5.63641e-66	0.622507	0.474	0.285	9.37335e-62
BIRC3	1	4.00704e-65	0.599876	0.46	0.267	6.66371e-61
RIPOR2	1	3.17233e-63	0.51712	0.529	0.336	5.27559e-59
SH3YL1	1	6.71137e-61	0.718983	0.243	0.1	1.1161e-56
SORL1	1	1.43684e-59	0.659276	0.295	0.138	2.38947e-55
SATB1	1	2.65077e-57	0.695156	0.284	0.136	4.40823e-53
ICAM2	1	1.3281e-54	0.533744	0.424	0.249	2.20864e-50
CRYBG1	1	7.42638e-53	0.513315	0.4	0.229	1.23501e-48
TNFSF13B	1	3.18261e-52	0.914992	0.112	0.027	5.29268e-48
NSG1	1	8.5909e-52	0.715004	0.153	0.05	1.42867e-47
RUNX2	1	8.47671e-49	0.754957	0.148	0.049	1.40968e-44
FAM241A	1	8.88642e-49	0.812765	0.127	0.037	1.47781e-44
CHD7	1	5.11104e-48	0.802235	0.111	0.029	8.49966e-44
BEX2	1	6.02388e-48	0.680152	0.153	0.053	1.00177e-43
RBMS1	1	1.0516e-47	0.541289	0.399	0.242	1.74881e-43
TESPA1	1	3.61147e-47	0.625146	0.22	0.098	6.00587e-43
LDLRAP1	1	7.38578e-46	0.59724	0.258	0.128	1.22826e-41
SOCS3	1	1.07564e-43	0.597755	0.311	0.171	1.78879e-39
AREG	1	2.16816e-42	0.838759	0.125	0.041	3.60564e-38
CMTM8	1	3.2786e-42	0.674878	0.121	0.038	5.45232e-38
CCR6	1	5.71961e-42	0.525128	0.294	0.16	9.51171e-38
FBLN5	1	3.66367e-41	0.74548	0.105	0.03	6.09268e-37
RETREG1	1	4.14271e-41	0.679968	0.119	0.038	6.88933e-37
MYADM	1	1.13116e-40	0.560227	0.264	0.138	1.88111e-36
ABLIM1	1	8.14852e-40	0.635269	0.164	0.068	1.3551e-35
CFAP36	1	4.75756e-39	0.566609	0.208	0.099	7.91183e-35
LST1	1	9.53705e-38	0.628879	0.21	0.104	1.58601e-33
SPINT2	1	1.27603e-37	0.608729	0.124	0.044	2.12204e-33
ARL4A	1	1.0028e-36	0.553832	0.196	0.094	1.66766e-32
ITGA6	1	5.59292e-36	0.631863	0.113	0.039	9.30103e-32
LINC02273	1	8.60395e-36	0.521536	0.225	0.115	1.43084e-31
PASK	1	1.34657e-34	0.75524	0.108	0.037	2.23934e-30
AP3M2	1	6.4764e-34	0.576461	0.206	0.105	1.07703e-29
C1orf162	1	5.63908e-30	0.54372	0.193	0.1	9.37778e-26
ANK3	1	1.20658e-28	0.563432	0.138	0.062	2.00654e-24
USP10	1	4.92417e-28	0.572034	0.182	0.095	8.18889e-24
AC013264.1	1	2.65288e-27	0.533291	0.15	0.072	4.41174e-23
FURIN	1	5.31324e-24	0.544869	0.102	0.043	8.83591e-20
FOXP3	2	0	3.42229	0.676	0.01	0
TNFRSF18	2	0	2.8295	0.765	0.12	0
TIGIT	2	0	2.79615	0.835	0.101	0
LAYN	2	0	2.62601	0.348	0.001	0
LAIR2	2	0	2.59026	0.522	0.044	0
IKZF2	2	0	2.56609	0.466	0.016	0
LINC02195	2	0	2.52718	0.331	0.005	0
TNFRSF4	2	0	2.51274	0.702	0.172	0
TNFRSF9	2	0	2.40582	0.275	0.003	0
CTLA4	2	0	2.36563	0.772	0.134	0
RTKN2	2	0	2.27291	0.518	0.057	0
LINC01943	2	0	2.17341	0.448	0.072	0
DUSP4	2	0	2.16794	0.426	0.05	0
TBC1D4	2	0	2.0765	0.557	0.083	0
CD27	2	0	1.8973	0.848	0.256	0
DNPH1	2	0	1.74197	0.586	0.152	0
CTSC	2	0	1.63845	0.89	0.544	0
BATF	2	0	1.50419	0.763	0.319	0
GBP2	2	0	1.46185	0.721	0.316	0
CARD16	2	0	1.42376	0.85	0.479	0
UGP2	2	0	1.33785	0.796	0.423	0
IL32	2	0	0.968858	0.997	0.954	0
HLA-A	2	0	0.6511	1	0.998	0
ICA1	2	1.55111e-300	2.17306	0.32	0.027	2.57949e-296
IL2RA	2	2.31786e-290	2.14709	0.347	0.041	3.8546e-286
STAM	2	9.74329e-280	1.7441	0.374	0.056	1.62031e-275
TNFRSF1B	2	2.7592e-279	1.35621	0.713	0.349	4.58855e-275
NAMPT	2	1.18834e-277	1.53594	0.499	0.129	1.97621e-273
ACP5	2	5.95557e-268	1.75693	0.416	0.084	9.90411e-264
PHLDA1	2	1.92993e-265	1.74016	0.451	0.103	3.20948e-261
GADD45A	2	3.64143e-264	1.76556	0.45	0.104	6.0557e-260
MIR4435-2HG	2	9.35115e-262	1.46155	0.56	0.187	1.5551e-257
HACD1	2	4.12445e-260	1.87093	0.231	0.008	6.85896e-256
ICOS	2	2.68927e-259	1.5696	0.542	0.175	4.47225e-255
CORO1B	2	3.13646e-257	1.27813	0.738	0.414	5.21593e-253
PTTG1	2	9.29913e-248	1.54736	0.455	0.117	1.54645e-243
TRAC	2	3.26275e-241	0.678515	0.981	0.943	5.42596e-237
S100A4	2	3.56442e-241	0.573538	0.996	0.968	5.92763e-237
FANK1	2	4.12172e-238	1.9417	0.193	0.003	6.85442e-234
C15orf53	2	2.73213e-236	1.70966	0.331	0.052	4.54353e-232
BTG3	2	2.19843e-234	1.34776	0.574	0.211	3.65598e-230
GLRX	2	2.18076e-228	1.24232	0.65	0.325	3.6266e-224
ENTPD1	2	7.20101e-226	1.91924	0.199	0.006	1.19753e-221
TNFRSF13B	2	1.06872e-222	1.87642	0.174	0.001	1.77728e-218
SIRPG	2	1.96586e-222	1.43289	0.456	0.131	3.26923e-218
IL1R2	2	2.78555e-218	2.10765	0.187	0.005	4.63236e-214
RPS27L	2	1.24445e-212	0.955043	0.816	0.581	2.06953e-208
GAPDH	2	1.39091e-204	0.572153	0.988	0.973	2.31308e-200
ARPC1B	2	5.75268e-203	0.674451	0.91	0.76	9.56671e-199
TYMP	2	4.23721e-202	1.34851	0.599	0.278	7.04648e-198
AC017002.3	2	9.34108e-201	1.7784	0.164	0.002	1.55342e-196
CD7	2	2.09784e-199	1.10956	0.769	0.481	3.48871e-195
FKBP1A	2	9.14289e-189	0.990239	0.691	0.417	1.52046e-184
BEX3	2	2.77744e-186	1.88754	0.305	0.062	4.61888e-182
CLIC1	2	2.91609e-180	0.581546	0.928	0.85	4.84947e-176
TTN	2	4.81022e-180	1.64456	0.182	0.011	7.9994e-176
ENO1	2	1.07829e-179	0.709721	0.874	0.743	1.7932e-175
SAT1	2	2.6044e-177	0.920001	0.85	0.669	4.33111e-173
VAV3	2	6.32965e-177	1.51157	0.268	0.044	1.05262e-172
SPATS2L	2	6.32987e-177	1.4541	0.281	0.05	1.05266e-172
LAPTM4B	2	5.77467e-176	1.58353	0.225	0.027	9.60327e-172
PKM	2	1.64531e-170	0.965621	0.744	0.526	2.73615e-166
HLA-DQA1	2	9.22273e-168	1.4223	0.365	0.101	1.53374e-163
FAM173A	2	3.30761e-165	1.2873	0.365	0.103	5.50055e-161
AC133644.2	2	7.57452e-163	1.5834	0.327	0.082	1.25964e-158
HLA-DRB1	2	1.18404e-161	0.944329	0.702	0.401	1.96906e-157
CD70	2	3.07706e-159	1.76489	0.236	0.038	5.11715e-155
SMPD3	2	8.84463e-154	1.51535	0.147	0.007	1.47086e-149
PMAIP1	2	3.82047e-152	1.44619	0.413	0.149	6.35344e-148
PARK7	2	6.69505e-151	0.654699	0.817	0.671	1.11339e-146
COL9A2	2	3.19117e-147	1.44057	0.136	0.005	5.30692e-143
LINC02099	2	4.55954e-144	1.61495	0.113	0	7.58251e-140
CDKN2A	2	1.28403e-142	1.55005	0.282	0.069	2.13534e-138
IL1R1	2	8.34345e-142	1.49216	0.132	0.005	1.38752e-137
CYTOR	2	9.70981e-141	0.686667	0.75	0.483	1.61474e-136
MYO5C	2	1.97948e-138	1.39463	0.112	0.001	3.29188e-134
PPM1G	2	4.30068e-136	0.869398	0.595	0.34	7.15204e-132
CLEC7A	2	8.30362e-132	1.39931	0.146	0.012	1.38089e-127
CCNG2	2	1.85737e-131	1.35311	0.209	0.036	3.08881e-127
CTSZ	2	2.77534e-131	1.16171	0.376	0.135	4.61539e-127
HPGD	2	8.21271e-131	1.4495	0.319	0.096	1.36577e-126
RHOC	2	2.68843e-130	0.886904	0.555	0.288	4.47086e-126
LINC01480	2	6.6294e-130	1.57467	0.126	0.006	1.10247e-125
CCDC141	2	3.88738e-127	1.40521	0.121	0.006	6.46471e-123
IL2RB	2	1.46846e-126	1.17466	0.365	0.132	2.44205e-122
F5	2	5.20649e-124	1.30605	0.123	0.007	8.65839e-120
IKZF4	2	1.16731e-123	1.35801	0.141	0.012	1.94124e-119
MGST2	2	1.76895e-122	1.29862	0.151	0.016	2.94176e-118
ASB2	2	2.15779e-122	1.28647	0.199	0.035	3.5884e-118
CALM3	2	2.73068e-120	0.686764	0.723	0.529	4.54113e-116
COX8A	2	2.73668e-117	0.531474	0.825	0.711	4.55109e-113
CASP1	2	4.72473e-117	0.773838	0.639	0.41	7.85722e-113
STK17B	2	1.05334e-110	0.626039	0.775	0.606	1.75171e-106
SDC4	2	1.22487e-110	1.3646	0.115	0.008	2.03696e-106
POU2F2	2	1.23262e-109	1.11209	0.332	0.117	2.04985e-105
SERPINE2	2	1.30938e-109	1.37518	0.123	0.01	2.17751e-105
EPHX2	2	1.7065e-109	1.29165	0.217	0.05	2.8379e-105
ARID5B	2	1.95333e-109	0.734698	0.651	0.418	3.24838e-105
IQGAP1	2	9.34071e-109	0.790075	0.614	0.396	1.55336e-104
SOD1	2	2.09117e-107	0.5684	0.843	0.733	3.47762e-103
TRIB1	2	8.59126e-107	1.20613	0.105	0.005	1.42873e-102
CUL9	2	1.81587e-105	1.3178	0.167	0.028	3.01979e-101
AC012368.1	2	3.60075e-105	1.26036	0.102	0.005	5.98805e-101
NDFIP2	2	1.71399e-104	1.22639	0.174	0.031	2.85037e-100
GBP5	2	5.22968e-104	0.809953	0.6	0.37	8.69696e-100
CAMK1	2	5.10771e-103	1.24714	0.177	0.033	8.49412e-99
TNIP3	2	6.60682e-103	1.26866	0.109	0.007	1.09871e-98
CPNE2	2	5.46188e-101	1.27697	0.118	0.011	9.0831e-97
B3GAT1	2	5.64634e-101	1.3356	0.126	0.013	9.38987e-97
NOP10	2	6.26208e-99	0.639777	0.675	0.498	1.04138e-94
PIM2	2	2.39908e-98	0.909152	0.469	0.244	3.98967e-94
ARHGEF12	2	3.42534e-98	1.24432	0.151	0.024	5.69634e-94
ISG15	2	9.76881e-98	0.633514	0.596	0.382	1.62455e-93
BACH1	2	1.00187e-97	1.15686	0.18	0.037	1.66611e-93
PVT1	2	2.75706e-97	1.02128	0.304	0.109	4.58499e-93
SMS	2	4.73949e-97	1.02879	0.393	0.181	7.88178e-93
ZNRF1	2	3.38968e-96	1.08272	0.282	0.097	5.63704e-92
PHACTR2	2	2.05361e-95	0.946517	0.446	0.231	3.41516e-91
HLA-DMA	2	5.30912e-95	1.01545	0.338	0.135	8.82906e-91
SAMSN1	2	6.79817e-95	0.710953	0.638	0.439	1.13053e-90
METRNL	2	8.44919e-93	1.10686	0.288	0.101	1.4051e-88
HAVCR2	2	1.00596e-92	1.27771	0.148	0.025	1.67292e-88
PHTF2	2	1.75665e-92	0.941186	0.397	0.183	2.92132e-88
PHLDA2	2	3.0056e-91	1.23099	0.111	0.011	4.99832e-87
METTL8	2	1.06656e-90	1.14934	0.257	0.084	1.77369e-86
DPYSL2	2	1.43173e-89	1.14057	0.18	0.041	2.38096e-85
MCAM	2	3.09873e-89	1.22139	0.14	0.022	5.15318e-85
COX5A	2	9.16771e-89	0.609078	0.648	0.472	1.52459e-84
DYNLL1	2	4.68059e-88	0.607905	0.706	0.542	7.78383e-84
MZB1	2	4.30406e-86	1.16508	0.15	0.028	7.15765e-82
MIR3142HG	2	1.1433e-85	1.11951	0.106	0.011	1.90131e-81
BAX	2	4.86203e-84	0.712893	0.653	0.476	8.08556e-80
DOK2	2	1.54428e-83	0.709571	0.571	0.378	2.56814e-79
LGALS1	2	1.75292e-83	0.799079	0.669	0.504	2.9151e-79
SLAMF1	2	4.03552e-83	0.779669	0.502	0.296	6.71108e-79
RNF213	2	4.26397e-83	0.607723	0.712	0.573	7.09098e-79
PSMB3	2	1.9831e-82	0.546421	0.686	0.539	3.29789e-78
DUSP10	2	2.67086e-82	1.16691	0.166	0.038	4.44164e-78
ATP5IF1	2	3.10839e-81	0.512819	0.748	0.632	5.16926e-77
PRDX1	2	3.26e-81	0.520339	0.735	0.584	5.42138e-77
MAPKAPK3	2	7.85377e-81	0.963816	0.337	0.152	1.30608e-76
NCF4	2	4.8201e-80	0.932943	0.298	0.121	8.01583e-76
MAST4	2	7.31133e-80	1.10117	0.197	0.056	1.21587e-75
NINJ2	2	1.28353e-78	1.11549	0.171	0.042	2.13452e-74
CXCR3	2	1.79566e-78	0.886043	0.419	0.224	2.98618e-74
CISH	2	1.87743e-78	1.22032	0.35	0.17	3.12216e-74
CKLF	2	3.03798e-78	0.550353	0.706	0.564	5.05216e-74
NUDT5	2	3.30406e-77	0.808053	0.387	0.195	5.49465e-73
FANCL	2	7.36251e-77	1.02162	0.119	0.019	1.22438e-72
COMMD7	2	2.16186e-74	0.698368	0.523	0.334	3.59518e-70
PRDX5	2	2.95763e-74	0.653552	0.587	0.421	4.91854e-70
CREM	2	3.64286e-74	0.7852	0.46	0.262	6.05808e-70
GNPTAB	2	1.79928e-73	0.971366	0.273	0.108	2.99219e-69
TULP4	2	9.1119e-73	1.01416	0.201	0.062	1.51531e-68
RAP1A	2	1.42347e-72	0.560676	0.649	0.493	2.36724e-68
MAGEH1	2	1.49867e-72	1.16912	0.199	0.062	2.49229e-68
ZNRF2	2	1.64727e-72	0.907315	0.329	0.152	2.73942e-68
RAC1	2	4.39206e-72	0.584342	0.623	0.458	7.304e-68
EPSTI1	2	7.87774e-72	0.735767	0.411	0.217	1.31007e-67
MAN1A2	2	4.53814e-71	0.948244	0.276	0.113	7.54692e-67
ARPP19	2	5.4166e-70	0.781623	0.407	0.226	9.0078e-66
GLCCI1	2	2.28924e-69	0.840813	0.331	0.155	3.807e-65
LGALS3	2	2.38986e-69	0.845355	0.384	0.196	3.97434e-65
ADAT2	2	9.51631e-69	1.0847	0.109	0.018	1.58256e-64
ERI1	2	1.37087e-68	0.998867	0.175	0.05	2.27975e-64
ETV7	2	5.97842e-68	1.0044	0.15	0.037	9.94212e-64
PHPT1	2	1.81548e-67	0.706677	0.535	0.358	3.01915e-63
SNX9	2	1.99583e-67	0.976962	0.215	0.074	3.31906e-63
TOX2	2	5.20398e-67	1.04117	0.112	0.019	8.65422e-63
CLTA	2	1.14766e-66	0.607717	0.558	0.396	1.90855e-62
PELI1	2	1.50223e-66	0.999596	0.163	0.044	2.49821e-62
LTA	2	1.71087e-66	1.16876	0.151	0.039	2.84518e-62
SCAND1	2	4.66172e-66	0.61626	0.586	0.42	7.75244e-62
SH3BGRL	2	8.66334e-66	0.514179	0.665	0.551	1.44071e-61
NDUFS6	2	1.86454e-65	0.539537	0.596	0.434	3.10073e-61
TXNDC17	2	2.69559e-65	0.803156	0.358	0.186	4.48276e-61
COX17	2	4.55743e-65	0.631956	0.546	0.378	7.579e-61
TOX	2	5.12888e-65	0.936557	0.198	0.065	8.52932e-61
TMEM60	2	3.10773e-64	0.906993	0.252	0.103	5.16815e-60
GK	2	3.83093e-64	1.02447	0.117	0.023	6.37084e-60
UCP2	2	7.89032e-64	0.506009	0.734	0.615	1.31216e-59
RAB33A	2	2.8626e-62	0.909905	0.201	0.07	4.7605e-58
CCDC50	2	3.96973e-62	0.925395	0.22	0.082	6.60167e-58
FAM53B	2	7.72376e-62	0.94536	0.211	0.076	1.28446e-57
SOCS1	2	8.75545e-62	0.781111	0.569	0.411	1.45603e-57
INPP1	2	9.49573e-62	0.951548	0.125	0.028	1.57914e-57
CTSA	2	2.84187e-61	0.74373	0.364	0.194	4.72604e-57
CCND2	2	3.52003e-60	0.80596	0.441	0.278	5.85381e-56
MRPS6	2	3.87216e-60	0.716914	0.455	0.29	6.4394e-56
MRPL33	2	4.0934e-60	0.569522	0.573	0.433	6.80732e-56
CYCS	2	4.43369e-59	0.572303	0.631	0.494	7.37322e-55
FAM89B	2	4.59205e-58	0.677604	0.471	0.316	7.63659e-54
MXD4	2	6.63056e-58	0.690672	0.452	0.29	1.10266e-53
SH2D2A	2	9.34932e-58	0.653912	0.542	0.391	1.55479e-53
TRAF3	2	1.09621e-57	0.89442	0.18	0.06	1.82299e-53
GTF3C6	2	1.53572e-57	0.621749	0.461	0.298	2.55391e-53
LYST	2	2.02016e-57	0.864326	0.237	0.097	3.35952e-53
C3AR1	2	2.85636e-57	0.990591	0.181	0.062	4.75012e-53
HTATIP2	2	2.94294e-57	0.772478	0.367	0.207	4.89411e-53
SLA	2	4.15983e-57	0.582041	0.588	0.443	6.9178e-53
MICAL2	2	9.58524e-57	0.97637	0.161	0.05	1.59403e-52
OAS1	2	2.25021e-56	0.829213	0.214	0.083	3.7421e-52
FMNL1	2	3.76492e-56	0.575288	0.581	0.447	6.26107e-52
NAB1	2	8.70456e-56	0.949597	0.107	0.022	1.44757e-51
SDF4	2	1.18109e-54	0.682805	0.408	0.25	1.96415e-50
TPP1	2	2.65854e-54	0.763537	0.312	0.159	4.42115e-50
IL21R	2	3.89052e-54	0.95721	0.131	0.035	6.46993e-50
PHLDA3	2	1.09957e-53	0.959613	0.127	0.033	1.82859e-49
LINC01588	2	1.204e-53	1.02906	0.144	0.043	2.00225e-49
RAB11FIP1	2	1.59597e-53	0.833664	0.283	0.137	2.6541e-49
TMEM154	2	3.62476e-53	0.8808	0.233	0.101	6.02798e-49
CES4A	2	5.68259e-53	1.11065	0.13	0.036	9.45014e-49
CD63	2	6.74698e-53	0.612559	0.57	0.449	1.12202e-48
CD58	2	7.17372e-52	0.777695	0.297	0.15	1.19299e-47
GBP1	2	9.72368e-52	0.685299	0.353	0.194	1.61705e-47
ACTA2	2	1.5544e-50	0.898003	0.165	0.057	2.58496e-46
IZUMO4	2	4.53521e-50	0.940329	0.107	0.025	7.54205e-46
NDUFC1	2	4.54556e-50	0.553183	0.482	0.334	7.55926e-46
CSK	2	8.43287e-50	0.539534	0.553	0.422	1.40239e-45
C4orf48	2	9.12124e-50	0.621657	0.464	0.311	1.51686e-45
CSF1	2	1.3244e-49	0.903618	0.148	0.047	2.20247e-45
TLK1	2	1.5403e-49	0.624343	0.448	0.291	2.56152e-45
UXS1	2	2.65927e-49	0.775809	0.253	0.119	4.42237e-45
SKAP2	2	6.80876e-49	0.88256	0.183	0.069	1.1323e-44
CRADD	2	9.7886e-49	0.908822	0.117	0.031	1.62784e-44
DGKH	2	9.9513e-49	0.838802	0.17	0.061	1.6549e-44
ACTN4	2	1.6916e-48	0.557071	0.497	0.346	2.81313e-44
GCHFR	2	4.691e-48	0.814307	0.297	0.159	7.80113e-44
DDB2	2	1.35382e-47	0.793335	0.307	0.167	2.25141e-43
HOXB2	2	3.47449e-47	0.773296	0.305	0.167	5.77808e-43
PAK2	2	4.03501e-47	0.588219	0.485	0.345	6.71023e-43
WNK1	2	5.09951e-47	0.595156	0.456	0.309	8.48049e-43
EZR	2	1.23317e-46	0.520059	0.551	0.417	2.05077e-42
FDXR	2	1.40132e-46	0.850648	0.148	0.049	2.33039e-42
LFNG	2	5.19584e-45	0.816111	0.224	0.103	8.64068e-41
MAP1LC3A	2	1.6134e-44	0.89859	0.134	0.043	2.68309e-40
VASP	2	1.81396e-44	0.569688	0.463	0.323	3.01661e-40
NCR3	2	2.97778e-44	0.857373	0.175	0.069	4.95205e-40
IFI27L2	2	5.35778e-44	0.540132	0.482	0.339	8.90998e-40
MYL6B	2	8.03351e-44	0.762345	0.126	0.038	1.33597e-39
ATOX1	2	8.36705e-44	0.734702	0.297	0.165	1.39144e-39
CLDND1	2	2.68967e-43	0.608522	0.431	0.289	4.47292e-39
TSPAN17	2	2.91475e-43	0.828116	0.155	0.057	4.84724e-39
YPEL2	2	3.78845e-43	0.802659	0.185	0.077	6.3002e-39
SQSTM1	2	4.51815e-43	0.596783	0.446	0.312	7.51369e-39
RNF187	2	6.32372e-43	0.567466	0.44	0.304	1.05163e-38
RAB10	2	8.58355e-43	0.713873	0.303	0.171	1.42744e-38
CBFB	2	1.13984e-42	0.766185	0.263	0.137	1.89556e-38
FAM110A	2	1.44455e-42	0.80462	0.18	0.074	2.40228e-38
NEDD9	2	1.53205e-42	0.738356	0.282	0.15	2.54781e-38
PIM3	2	2.32969e-42	0.817143	0.323	0.189	3.87427e-38
GSTO1	2	4.37324e-42	0.552199	0.493	0.365	7.2727e-38
USP12	2	7.91906e-42	0.853645	0.152	0.056	1.31694e-37
FBXO2	2	1.23089e-41	0.819411	0.149	0.054	2.04697e-37
ID3	2	2.68984e-41	1.03521	0.131	0.044	4.4732e-37
ABI2	2	4.21044e-41	0.867175	0.165	0.065	7.00197e-37
NPTN	2	5.04169e-41	0.723922	0.239	0.118	8.38433e-37
CREB3L2	2	1.59312e-40	0.811243	0.216	0.102	2.64937e-36
CDV3	2	2.71984e-40	0.54509	0.469	0.337	4.52309e-36
IFT27	2	3.82596e-40	0.766869	0.157	0.061	6.36257e-36
BCL2L1	2	4.49112e-40	0.761816	0.217	0.104	7.46873e-36
MKNK2	2	4.9165e-40	0.656171	0.329	0.199	8.17613e-36
APOBEC3C	2	9.2295e-40	0.635098	0.403	0.266	1.53487e-35
KAT2B	2	1.007e-39	0.675036	0.255	0.132	1.67465e-35
CDIP1	2	1.5878e-39	0.802343	0.153	0.059	2.64051e-35
STAT3	2	2.25615e-39	0.563961	0.478	0.345	3.75198e-35
ECI1	2	2.33277e-39	0.698853	0.245	0.126	3.8794e-35
ABCG1	2	1.11471e-38	0.794014	0.141	0.052	1.85377e-34
SNX5	2	1.11947e-38	0.623551	0.372	0.241	1.86167e-34
SAYSD1	2	1.18484e-38	0.740854	0.17	0.071	1.97038e-34
CISD3	2	1.28003e-38	0.672784	0.286	0.161	2.1287e-34
UTS2	2	1.74761e-38	0.746242	0.185	0.082	2.90627e-34
SLC7A5	2	2.32997e-38	0.753505	0.149	0.056	3.87475e-34
SLC12A6	2	3.47516e-38	0.761425	0.141	0.052	5.7792e-34
SGPP1	2	1.00918e-37	0.825661	0.112	0.035	1.67827e-33
TPMT	2	4.13779e-37	0.753134	0.172	0.074	6.88114e-33
LMNA	2	1.22783e-36	0.653749	0.214	0.102	2.04188e-32
ZNF292	2	3.31839e-36	0.587989	0.415	0.291	5.51849e-32
FAM129A	2	4.02967e-36	0.560555	0.349	0.216	6.70135e-32
SHMT2	2	8.7818e-36	0.734601	0.224	0.116	1.46041e-31
CLTB	2	2.80286e-35	0.518004	0.417	0.293	4.66115e-31
LIMA1	2	3.04302e-35	0.668534	0.22	0.112	5.06054e-31
ATP13A3	2	3.59471e-35	0.745041	0.143	0.057	5.978e-31
DUSP16	2	4.76553e-35	0.728937	0.216	0.109	7.92508e-31
PTPRJ	2	5.56185e-35	0.732653	0.19	0.089	9.24936e-31
MIIP	2	1.8494e-34	0.689599	0.216	0.11	3.07555e-30
C16orf87	2	2.20092e-34	0.7054	0.172	0.077	3.66013e-30
RASGRP1	2	2.68027e-34	0.547376	0.412	0.29	4.45729e-30
MKNK1	2	3.35705e-34	0.669377	0.22	0.113	5.58277e-30
ASXL2	2	3.43638e-34	0.719087	0.201	0.098	5.7147e-30
CMTM3	2	4.45311e-34	0.57908	0.394	0.273	7.40553e-30
RBM38	2	6.16601e-34	0.572119	0.346	0.22	1.02541e-29
NFAT5	2	7.0159e-34	0.684667	0.219	0.112	1.16674e-29
MAP2K3	2	7.18859e-34	0.727081	0.272	0.161	1.19546e-29
N4BP1	2	9.0876e-34	0.57941	0.275	0.156	1.51127e-29
CCDC32	2	1.22684e-33	0.762005	0.228	0.123	2.04023e-29
CHN1	2	1.87124e-33	0.758759	0.105	0.034	3.11187e-29
CCDC71L	2	3.32587e-33	0.724733	0.17	0.078	5.53093e-29
MPST	2	3.74261e-33	0.661042	0.16	0.069	6.22397e-29
KCNN4	2	5.06241e-33	0.776424	0.107	0.036	8.41878e-29
TRAF1	2	7.32319e-33	0.702744	0.207	0.104	1.21785e-28
JAKMIP1	2	7.98266e-33	0.675223	0.144	0.058	1.32752e-28
NT5C	2	1.34819e-32	0.552835	0.34	0.22	2.24203e-28
BCL2L11	2	1.4218e-32	0.680892	0.195	0.094	2.36445e-28
FBLN7	2	1.74314e-32	0.744441	0.123	0.046	2.89885e-28
RHBDD2	2	1.79469e-32	0.649069	0.257	0.146	2.98457e-28
SFT2D1	2	2.23992e-32	0.528667	0.379	0.256	3.72498e-28
REL	2	3.84991e-32	0.694299	0.328	0.209	6.40239e-28
CISD2	2	4.84775e-32	0.643836	0.251	0.142	8.06182e-28
SYNGR2	2	7.27258e-32	0.772872	0.199	0.101	1.20943e-27
TRPS1	2	9.90054e-32	0.734779	0.142	0.058	1.64646e-27
SGMS1	2	1.27376e-31	0.771185	0.113	0.041	2.11827e-27
TFRC	2	1.2773e-31	0.758856	0.13	0.051	2.12416e-27
RFTN1	2	1.78791e-31	0.694802	0.171	0.08	2.9733e-27
LEPROT	2	4.61905e-31	0.627918	0.261	0.151	7.68148e-27
PAM	2	7.70325e-31	0.681542	0.108	0.038	1.28105e-26
CHD4	2	1.75402e-30	0.566453	0.258	0.148	2.91694e-26
ZC3H7A	2	2.05544e-30	0.67067	0.249	0.145	3.4182e-26
NCOA3	2	2.18446e-30	0.651464	0.237	0.133	3.63276e-26
RIC3	2	4.18082e-30	0.621088	0.213	0.112	6.9527e-26
CCM2	2	4.34861e-30	0.506463	0.406	0.295	7.23174e-26
AKIP1	2	5.2702e-30	0.71572	0.155	0.071	8.76435e-26
STN1	2	5.82278e-30	0.535467	0.346	0.233	9.68328e-26
CKS2	2	6.87955e-30	0.676697	0.19	0.096	1.14407e-25
LTBP3	2	9.08373e-30	0.689211	0.174	0.084	1.51062e-25
AC008105.3	2	9.37797e-30	0.629498	0.269	0.16	1.55956e-25
KIF20B	2	9.86955e-30	0.679522	0.177	0.086	1.64131e-25
HAPLN3	2	1.02307e-29	0.754651	0.134	0.056	1.70136e-25
TNIP1	2	1.07542e-29	0.524047	0.338	0.223	1.78842e-25
CMTM6	2	1.14358e-29	0.594317	0.371	0.258	1.90177e-25
PRNP	2	1.21236e-29	0.614373	0.352	0.244	2.01615e-25
STX11	2	2.28708e-29	0.702743	0.134	0.056	3.80341e-25
DZIP3	2	2.49363e-29	0.710838	0.116	0.045	4.14691e-25
ETFB	2	3.39448e-29	0.504055	0.382	0.269	5.64502e-25
FUCA2	2	5.45171e-29	0.682783	0.121	0.048	9.06619e-25
PTP4A3	2	5.96041e-29	0.841074	0.162	0.077	9.91216e-25
DMWD	2	6.8844e-29	0.691863	0.121	0.048	1.14488e-24
CTNNA1	2	8.32961e-29	0.675549	0.12	0.047	1.38521e-24
NAPRT	2	2.04704e-28	0.629412	0.183	0.093	3.40423e-24
LCP2	2	2.25973e-28	0.504028	0.358	0.246	3.75792e-24
B3GNTL1	2	3.09492e-28	0.696239	0.102	0.037	5.14685e-24
PCK2	2	3.23391e-28	0.666398	0.101	0.036	5.37799e-24
GADD45G	2	3.49636e-28	0.715215	0.134	0.057	5.81445e-24
IFNAR2	2	6.10337e-28	0.641602	0.199	0.106	1.01499e-23
IL4R	2	6.50014e-28	0.697266	0.16	0.077	1.08097e-23
SLC1A5	2	6.50026e-28	0.686682	0.137	0.06	1.08099e-23
TOP1	2	7.33001e-28	0.506911	0.366	0.259	1.21898e-23
AGTRAP	2	7.86497e-28	0.622129	0.276	0.172	1.30795e-23
SMC4	2	9.53399e-28	0.608237	0.221	0.123	1.5855e-23
GABPB1	2	1.57588e-27	0.674095	0.165	0.081	2.62069e-23
AP1S1	2	1.64498e-27	0.604262	0.206	0.112	2.7356e-23
GABARAPL1	2	2.00606e-27	0.70878	0.152	0.071	3.33608e-23
GCA	2	3.20073e-27	0.655374	0.117	0.047	5.32281e-23
TADA3	2	4.14458e-27	0.512811	0.33	0.221	6.89243e-23
SLC35D2	2	1.0918e-26	0.551407	0.256	0.155	1.81566e-22
PMF1	2	1.09874e-26	0.517456	0.35	0.244	1.8272e-22
PMVK	2	1.13817e-26	0.523004	0.312	0.208	1.89278e-22
HPRT1	2	1.59804e-26	0.597565	0.301	0.201	2.65754e-22
GPR155	2	1.69053e-26	0.581273	0.227	0.128	2.81135e-22
TCEAL4	2	2.00585e-26	0.712248	0.144	0.067	3.33573e-22
APOE	2	2.31604e-26	0.691673	0.149	0.071	3.85158e-22
LASP1	2	2.89663e-26	0.520241	0.276	0.17	4.81709e-22
FAS	2	3.96181e-26	0.565692	0.262	0.161	6.58848e-22
BABAM2	2	5.9757e-26	0.607665	0.245	0.148	9.93759e-22
OTULIN	2	6.50637e-26	0.605314	0.19	0.102	1.08201e-21
SRA1	2	6.84996e-26	0.575129	0.247	0.15	1.13915e-21
FAM104A	2	7.321e-26	0.544143	0.263	0.163	1.21748e-21
MSI2	2	2.09528e-25	0.586772	0.269	0.172	3.48445e-21
CASK	2	2.84293e-25	0.507962	0.294	0.192	4.72778e-21
COMMD3	2	2.93443e-25	0.505009	0.332	0.23	4.87995e-21
WASHC3	2	4.22027e-25	0.500869	0.313	0.209	7.01831e-21
CCL20	2	4.32638e-25	0.676607	0.116	0.048	7.19477e-21
MBD2	2	4.48617e-25	0.508352	0.283	0.18	7.46051e-21
NINJ1	2	6.10292e-25	0.743899	0.183	0.099	1.01492e-20
FAF1	2	6.15779e-25	0.599299	0.185	0.1	1.02404e-20
DCPS	2	6.60512e-25	0.562163	0.202	0.112	1.09843e-20
C21orf91	2	9.86539e-25	0.611914	0.214	0.123	1.64061e-20
EVA1B	2	1.20238e-24	0.640925	0.103	0.04	1.99956e-20
MAPK13	2	2.38181e-24	0.560919	0.19	0.103	3.96096e-20
MCM5	2	3.98576e-24	0.635918	0.144	0.07	6.62832e-20
ASXL1	2	4.67969e-24	0.547186	0.253	0.158	7.78232e-20
APLP2	2	6.59673e-24	0.663894	0.18	0.097	1.09704e-19
MT1E	2	6.84456e-24	0.654557	0.163	0.083	1.13825e-19
AHR	2	9.94829e-24	0.667319	0.109	0.046	1.6544e-19
AEN	2	1.2326e-23	0.617281	0.173	0.092	2.04981e-19
MOB3A	2	1.5121e-23	0.548012	0.196	0.109	2.51462e-19
TMX1	2	1.51262e-23	0.505328	0.279	0.182	2.51549e-19
SLC16A1-AS1	2	1.57497e-23	0.614088	0.149	0.074	2.61917e-19
ABI3	2	1.80719e-23	0.572175	0.233	0.141	3.00536e-19
MCCC2	2	1.821e-23	0.63717	0.13	0.06	3.02833e-19
OTUD5	2	3.7857e-23	0.630657	0.236	0.145	6.29561e-19
GOLGA8B	2	3.93235e-23	0.55071	0.268	0.173	6.53951e-19
FOSL2	2	4.0192e-23	0.604191	0.207	0.12	6.68393e-19
PAFAH1B3	2	5.49447e-23	0.594049	0.18	0.099	9.1373e-19
SAR1B	2	5.6712e-23	0.565302	0.255	0.164	9.4312e-19
MYO5A	2	6.86882e-23	0.613201	0.15	0.075	1.14228e-18
SEC14L1	2	7.35673e-23	0.588138	0.183	0.101	1.22342e-18
TRIM14	2	9.04958e-23	0.549498	0.223	0.134	1.50494e-18
ZNF101	2	1.27591e-22	0.577873	0.214	0.128	2.12185e-18
TSPAN5	2	1.39057e-22	0.566347	0.215	0.128	2.31252e-18
MIR155HG	2	1.61529e-22	0.867434	0.16	0.083	2.68623e-18
VPS25	2	2.49902e-22	0.538667	0.2	0.116	4.15586e-18
TSPYL2	2	2.74022e-22	0.56212	0.282	0.186	4.55699e-18
CD59	2	3.93346e-22	0.579019	0.202	0.118	6.54135e-18
HDAC7	2	7.11179e-22	0.587162	0.19	0.108	1.18269e-17
PRDX3	2	9.64328e-22	0.5178	0.268	0.178	1.60368e-17
HNRNPLL	2	1.84359e-21	0.511653	0.263	0.172	3.06589e-17
MAPK6	2	1.85357e-21	0.587031	0.11	0.049	3.08249e-17
SNRNP25	2	3.03713e-21	0.58386	0.107	0.047	5.05074e-17
AC090152.1	2	4.79108e-21	0.57005	0.133	0.065	7.96756e-17
STIP1	2	5.43274e-21	0.537651	0.234	0.148	9.03464e-17
PRDM2	2	7.50097e-20	0.504617	0.232	0.146	1.24741e-15
SMC6	2	8.64704e-20	0.601028	0.137	0.071	1.438e-15
RAB9A	2	8.89551e-20	0.56693	0.3	0.217	1.47932e-15
BBC3	2	1.34746e-19	0.606405	0.208	0.127	2.24082e-15
AFTPH	2	2.64991e-19	0.525703	0.15	0.08	4.4068e-15
IGFLR1	2	3.28082e-19	0.562894	0.159	0.089	5.45601e-15
PCNA	2	3.38359e-19	0.566406	0.195	0.119	5.62691e-15
STAMBPL1	2	4.88673e-19	0.570779	0.113	0.054	8.12662e-15
CLN5	2	4.98403e-19	0.555836	0.14	0.074	8.28844e-15
CCDC69	2	9.5675e-19	0.50632	0.21	0.13	1.59107e-14
TIGAR	2	1.43638e-18	0.583312	0.104	0.049	2.3887e-14
ACOT9	2	1.99017e-18	0.535084	0.159	0.09	3.30965e-14
SVBP	2	2.35411e-18	0.510921	0.193	0.118	3.91489e-14
HIBCH	2	2.58978e-18	0.567559	0.16	0.091	4.30681e-14
TNIP2	2	4.61429e-18	0.512808	0.251	0.171	7.67356e-14
NSF	2	4.6185e-18	0.525966	0.137	0.073	7.68056e-14
SYNE3	2	2.18804e-17	0.554597	0.11	0.054	3.63871e-13
POLR3K	2	3.26897e-17	0.502047	0.212	0.138	5.4363e-13
ASCC1	2	5.11874e-17	0.569154	0.143	0.08	8.51246e-13
COQ8A	2	7.98341e-17	0.579539	0.117	0.061	1.32764e-12
TDRD3	2	8.18979e-17	0.525699	0.136	0.074	1.36196e-12
ACP6	2	8.23671e-17	0.549813	0.151	0.087	1.36976e-12
MR1	2	1.01242e-16	0.508968	0.149	0.084	1.68366e-12
CSAD	2	1.50307e-16	0.558031	0.142	0.08	2.4996e-12
MTHFD2	2	2.01588e-16	0.545542	0.176	0.109	3.35242e-12
HOXB-AS1	2	2.59273e-16	0.552949	0.112	0.057	4.31171e-12
TMEM216	2	3.0858e-16	0.530034	0.107	0.054	5.13169e-12
ACSL4	2	3.12787e-16	0.52706	0.115	0.059	5.20165e-12
TGFBR1	2	4.06308e-16	0.579097	0.115	0.06	6.7569e-12
PMM1	2	4.97565e-16	0.510547	0.18	0.112	8.27451e-12
EMC9	2	5.61518e-16	0.510677	0.108	0.054	9.33804e-12
C12orf45	2	1.26096e-15	0.529124	0.137	0.078	2.09698e-11
CKAP2	2	1.58184e-15	0.524623	0.118	0.063	2.6306e-11
DNAJB12	2	2.19592e-15	0.504811	0.165	0.1	3.65181e-11
THADA	2	7.18147e-15	0.619096	0.107	0.056	1.19428e-10
PTPN9	2	9.38249e-15	0.528008	0.101	0.052	1.56031e-10
GRN	2	1.30887e-14	0.503285	0.161	0.099	2.17665e-10
IKBKE	2	2.07229e-14	0.511859	0.131	0.075	3.44621e-10
APOC1	2	2.94714e-14	0.514642	0.14	0.082	4.9011e-10
TCTN3	2	5.95057e-14	0.513555	0.107	0.058	9.8958e-10
APOA2	2	5.97283e-14	0.594856	0.125	0.071	9.93282e-10
CDKN2C	2	8.76436e-14	0.514351	0.109	0.059	1.45751e-09
MDM2	2	4.48079e-13	0.516961	0.156	0.098	7.45156e-09
MBOAT7	2	5.35298e-13	0.504095	0.116	0.066	8.902e-09
TXNDC11	2	1.71539e-12	0.507467	0.127	0.076	2.85269e-08
GZMK	3	0	1.63261	0.809	0.239	0
GZMA	3	0	1.21719	0.858	0.392	0
CCL5	3	0	1.08581	0.938	0.457	0
IFNGR1	3	4.18952e-273	1.40638	0.64	0.235	6.96717e-269
CD40LG	3	1.79267e-217	0.926607	0.778	0.421	2.98121e-213
RARRES3	3	1.00402e-187	0.716816	0.887	0.667	1.66968e-183
KLRB1	3	4.18679e-185	1.14035	0.726	0.433	6.96263e-181
XCL1	3	1.48839e-183	1.9274	0.205	0.018	2.47519e-179
CXCR6	3	4.12651e-183	1.15488	0.557	0.212	6.86239e-179
IFNG-AS1	3	1.81749e-173	1.39805	0.198	0.017	3.02248e-169
IFNG	3	1.46622e-168	1.57114	0.393	0.11	2.43833e-164
PTGDR	3	5.60406e-155	1.32198	0.27	0.051	9.31954e-151
STOM	3	1.74806e-154	1.01104	0.531	0.224	2.90702e-150
LINC01871	3	1.59123e-151	0.994697	0.563	0.244	2.64621e-147
XCL2	3	3.94175e-150	1.67012	0.225	0.035	6.55512e-146
IL18RAP	3	1.43854e-145	1.20328	0.31	0.076	2.3923e-141
CST7	3	2.57378e-144	0.628295	0.809	0.475	4.28019e-140
ALOX5AP	3	5.44726e-143	0.693868	0.778	0.46	9.05879e-139
CD81	3	7.99528e-143	0.623595	0.838	0.601	1.32962e-138
RGS1	3	2.69466e-139	0.900912	0.747	0.453	4.48121e-135
PTGER4	3	8.67342e-136	0.960134	0.566	0.27	1.44239e-131
DUSP2	3	1.69168e-133	1.03231	0.765	0.524	2.81326e-129
CD69	3	7.50715e-131	0.637576	0.934	0.764	1.24844e-126
CCL4	3	2.08142e-129	1.3233	0.679	0.402	3.4614e-125
STK17A	3	2.51463e-113	0.713357	0.688	0.435	4.18183e-109
SLF1	3	3.7747e-110	1.08074	0.321	0.105	6.27733e-106
ERN1	3	3.48658e-106	0.792655	0.574	0.304	5.79818e-102
PDCD4	3	1.15212e-102	0.683255	0.707	0.468	1.91598e-98
GLIPR1	3	6.39309e-97	0.717505	0.617	0.365	1.06317e-92
GIMAP7	3	3.22666e-96	0.511538	0.847	0.638	5.36594e-92
PARP8	3	1.84554e-95	0.726537	0.587	0.329	3.06914e-91
TC2N	3	8.01127e-93	0.766477	0.489	0.251	1.33227e-88
GIMAP4	3	2.29275e-92	0.513689	0.816	0.591	3.81284e-88
ITGA1	3	1.57509e-89	1.09449	0.117	0.013	2.61937e-85
GZMM	3	2.9844e-89	0.541844	0.717	0.478	4.96306e-85
DUSP5	3	1.09682e-87	0.992917	0.369	0.158	1.82401e-83
ATP1B1	3	7.10172e-83	1.01795	0.214	0.059	1.18102e-78
CEBPB	3	1.15743e-81	0.804829	0.558	0.339	1.92481e-77
P2RX5	3	5.11461e-75	1.0438	0.204	0.06	8.50559e-71
ARAP2	3	3.73345e-74	0.761242	0.398	0.194	6.20872e-70
LINC00623	3	4.03448e-74	0.704558	0.488	0.275	6.70934e-70
MAPK1	3	9.04392e-71	0.734768	0.42	0.216	1.504e-66
CRIM1	3	3.79651e-69	1.01651	0.135	0.028	6.31359e-65
JUN	3	3.80512e-66	0.579316	0.796	0.628	6.32791e-62
FKBP11	3	1.54819e-65	0.56602	0.522	0.31	2.57463e-61
DPP4	3	1.58182e-63	0.788592	0.283	0.118	2.63056e-59
GFI1	3	2.34218e-62	0.889611	0.23	0.084	3.89505e-58
THEMIS	3	4.29277e-62	0.685121	0.382	0.195	7.13887e-58
NCF1	3	4.59999e-59	0.72805	0.362	0.183	7.64978e-55
PIP4K2A	3	4.74622e-59	0.583436	0.562	0.367	7.89296e-55
MS4A1	3	6.7171e-58	0.94992	0.104	0.019	1.11705e-53
TESC	3	1.53468e-54	0.733588	0.25	0.104	2.55217e-50
PDCD1	3	2.01278e-54	0.851445	0.278	0.126	3.34725e-50
FCRL6	3	6.77802e-54	0.840048	0.175	0.057	1.12718e-49
TMEM173	3	5.76787e-53	0.515852	0.591	0.408	9.59197e-49
RBPJ	3	1.40637e-51	0.561733	0.437	0.258	2.3388e-47
ADAM19	3	3.56505e-51	0.757321	0.213	0.083	5.92868e-47
RBL2	3	1.0833e-49	0.584909	0.48	0.31	1.80152e-45
RASAL3	3	1.80724e-49	0.538442	0.497	0.319	3.00544e-45
ARHGAP18	3	6.58372e-49	0.725917	0.217	0.088	1.09487e-44
PLA2G16	3	8.30635e-48	0.709023	0.254	0.116	1.38135e-43
SNTB2	3	1.23772e-47	0.718924	0.314	0.163	2.05833e-43
INPP4B	3	2.5263e-47	0.601034	0.398	0.234	4.20123e-43
PIK3R1	3	5.18852e-47	0.56122	0.629	0.472	8.62851e-43
CLU	3	1.96055e-46	0.854394	0.115	0.03	3.26039e-42
GYG1	3	2.317e-46	0.666279	0.326	0.172	3.85317e-42
CD300A	3	1.07763e-45	0.667208	0.228	0.097	1.79211e-41
AC245297.3	3	3.66694e-45	0.553649	0.435	0.269	6.09812e-41
DHRS3	3	5.12232e-45	0.757094	0.211	0.09	8.51842e-41
ID2	3	2.57344e-43	0.563723	0.55	0.389	4.27963e-39
IL18R1	3	5.22025e-43	0.634469	0.325	0.174	8.68127e-39
F2R	3	1.34486e-42	0.761243	0.175	0.067	2.2365e-38
PDE7A	3	8.80237e-41	0.55804	0.386	0.234	1.46383e-36
CD200R1	3	9.59811e-41	0.756825	0.129	0.041	1.59617e-36
TNF	3	1.1009e-40	0.92099	0.247	0.122	1.8308e-36
CCNH	3	1.24554e-40	0.526703	0.487	0.329	2.07133e-36
AC007952.4	3	8.41712e-40	0.846516	0.152	0.056	1.39977e-35
CCR2	3	8.2563e-39	0.712206	0.107	0.03	1.37302e-34
PSTPIP2	3	4.18472e-38	0.666873	0.131	0.044	6.95919e-34
CCL4L2	3	7.45615e-38	1.53281	0.214	0.101	1.23996e-33
PLCB1	3	1.17166e-37	0.712183	0.157	0.06	1.94846e-33
APBA2	3	1.33082e-37	0.700852	0.134	0.046	2.21316e-33
RGL4	3	4.34087e-36	0.521346	0.328	0.187	7.21886e-32
LTB4R	3	4.76163e-35	0.633219	0.199	0.091	7.91858e-31
APOBEC3H	3	8.50547e-35	0.664594	0.225	0.111	1.41446e-30
ITGAE	3	5.31275e-34	0.522466	0.348	0.21	8.83511e-30
TBX21	3	4.00148e-32	0.563433	0.245	0.128	6.65446e-28
USP36	3	1.80522e-31	0.65473	0.242	0.131	3.00207e-27
ITM2C	3	4.82192e-31	0.50446	0.251	0.133	8.01886e-27
VPS37B	3	1.42441e-30	0.577254	0.223	0.115	2.36879e-26
USP28	3	4.44062e-30	0.657809	0.133	0.053	7.38476e-26
PLXND1	3	4.88701e-30	0.680311	0.108	0.038	8.1271e-26
CCR5	3	1.27074e-29	0.619827	0.123	0.047	2.11325e-25
MMP25-AS1	3	3.71884e-29	0.58966	0.19	0.092	6.18443e-25
ATXN1	3	5.04287e-29	0.524167	0.281	0.163	8.38629e-25
LINC01934	3	5.14594e-29	0.574873	0.174	0.081	8.55769e-25
ARHGAP35	3	8.54669e-29	0.648796	0.134	0.055	1.42131e-24
ACAA2	3	1.03996e-28	0.514614	0.325	0.203	1.72945e-24
SESN1	3	3.08617e-28	0.514584	0.266	0.15	5.1323e-24
SPON2	3	5.64994e-28	0.544759	0.267	0.156	9.39584e-24
TSEN54	3	1.95844e-27	0.535698	0.268	0.158	3.25688e-23
AC246785.3	3	2.93805e-27	0.575488	0.157	0.071	4.88598e-23
HSPA1B	3	1.54055e-26	0.527968	0.506	0.379	2.56193e-22
TTC39B	3	3.40378e-26	0.578401	0.147	0.066	5.66049e-22
GIMAP6	3	1.866e-25	0.517705	0.272	0.164	3.10316e-21
EOMES	3	1.99634e-25	0.57955	0.11	0.043	3.31992e-21
EAF1	3	3.84467e-25	0.587978	0.162	0.079	6.39369e-21
CEBPD	3	1.80296e-24	0.606185	0.228	0.13	2.99833e-20
ARHGAP26	3	8.79721e-24	0.555112	0.141	0.065	1.46298e-19
GIMAP5	3	2.36555e-23	0.562135	0.171	0.087	3.93391e-19
SFMBT2	3	2.61837e-23	0.545183	0.128	0.057	4.35435e-19
TBXAS1	3	3.61508e-23	0.579247	0.115	0.048	6.01187e-19
CASP6	3	2.20348e-22	0.54984	0.217	0.125	3.66439e-18
CITED2	3	7.17122e-22	0.625978	0.448	0.339	1.19257e-17
IER2	3	1.42526e-21	0.595976	0.607	0.55	2.37021e-17
YPEL1	3	4.32925e-21	0.561588	0.122	0.056	7.19954e-17
MAP3K8	3	4.37133e-21	0.530313	0.112	0.049	7.26952e-17
RNF157	3	5.33601e-21	0.541337	0.168	0.089	8.87379e-17
ZBTB16	3	5.28172e-20	0.612653	0.122	0.059	8.7835e-16
RNF214	3	8.9017e-20	0.501528	0.164	0.088	1.48035e-15
BTG2	3	9.1769e-20	0.517182	0.462	0.372	1.52612e-15
TTC9	3	1.52241e-18	0.503479	0.128	0.064	2.53176e-14
TBCD	3	1.83708e-17	0.501713	0.136	0.071	3.05507e-13
GADD45G	3	6.72085e-16	0.553731	0.122	0.063	1.11768e-11
NUDT16	3	1.28555e-15	0.530781	0.119	0.062	2.13788e-11
CCL3	3	0.000134307	0.658155	0.14	0.109	1
FGFBP2	4	0	4.01359	0.861	0.023	0
GNLY	4	0	3.28186	0.823	0.112	0
GZMB	4	0	3.06287	0.636	0.048	0
NKG7	4	0	3.05678	0.994	0.267	0
GZMH	4	0	2.47636	0.978	0.21	0
C1orf21	4	0	2.37061	0.403	0.009	0
CX3CR1	4	0	2.23661	0.33	0.011	0
ZEB2	4	0	2.18463	0.53	0.046	0
ADGRG1	4	0	2.02762	0.272	0.008	0
PRF1	4	0	1.76444	0.852	0.269	0
TRGC2	4	0	1.72728	0.654	0.143	0
CCL5	4	0	1.43798	1	0.497	0
KLRG1	4	8.04371e-298	1.48028	0.739	0.217	1.33767e-293
CST7	4	2.47248e-293	1.15658	0.957	0.486	4.11174e-289
S1PR5	4	1.23756e-287	1.83598	0.276	0.014	2.05807e-283
CCL4	4	5.44548e-283	0.95425	0.909	0.395	9.05583e-279
PRSS23	4	3.34026e-280	1.92279	0.222	0.005	5.55485e-276
HOPX	4	1.81434e-278	1.32423	0.767	0.243	3.01724e-274
PLEK	4	2.66813e-260	1.65203	0.504	0.099	4.43709e-256
CTSW	4	1.32417e-256	1.5376	0.638	0.175	2.2021e-252
GZMA	4	7.4804e-248	0.90414	0.971	0.422	1.24399e-243
SAMD3	4	7.27561e-243	1.35282	0.667	0.203	1.20993e-238
MATK	4	7.91116e-241	1.59438	0.46	0.086	1.31563e-236
HLA-DQA2	4	2.57444e-239	1.70122	0.37	0.049	4.28129e-235
ZNF683	4	3.39945e-218	1.92638	0.194	0.007	5.65328e-214
LYAR	4	4.78182e-217	1.16314	0.772	0.308	7.95217e-213
ADRB2	4	9.32293e-210	1.6085	0.371	0.06	1.5504e-205
LITAF	4	7.30164e-204	1.09132	0.812	0.394	1.21426e-199
EFHD2	4	3.02958e-193	1.12588	0.773	0.365	5.0382e-189
PLAC8	4	9.18702e-166	1.16125	0.631	0.241	1.5278e-161
LINC02384	4	5.22954e-148	1.44733	0.173	0.013	8.69673e-144
ITGB1	4	3.7239e-147	0.918793	0.792	0.439	6.19284e-143
FCRL6	4	8.25413e-146	1.32827	0.29	0.052	1.37266e-141
HLA-DPB1	4	3.7439e-139	0.835662	0.839	0.499	6.22611e-135
ASCL2	4	4.10485e-139	1.45038	0.124	0.004	6.82637e-135
HSPA1B	4	1.10426e-137	1.0514	0.72	0.358	1.83638e-133
HSPA1A	4	7.01981e-131	1.18326	0.79	0.491	1.16739e-126
C12orf75	4	1.8569e-128	1.04143	0.582	0.247	3.08803e-124
CD81	4	1.74266e-124	0.663287	0.887	0.618	2.89804e-120
GZMM	4	1.25253e-120	0.738217	0.817	0.487	2.08295e-116
PATL2	4	1.48723e-120	1.43088	0.284	0.062	2.47326e-116
HSPA6	4	1.51536e-117	1.60669	0.277	0.059	2.52005e-113
TRGC1	4	4.0737e-117	1.43203	0.25	0.048	6.77457e-113
TTC16	4	1.60312e-113	1.31108	0.13	0.01	2.66599e-109
CD99	4	5.63553e-112	0.543367	0.96	0.803	9.37189e-108
MIAT	4	9.52617e-109	1.12246	0.349	0.098	1.5842e-104
MYO1F	4	1.64079e-104	0.941719	0.596	0.293	2.72863e-100
SYNE1	4	9.42884e-100	0.960534	0.516	0.224	1.56802e-95
TBX21	4	6.06271e-98	1.02067	0.374	0.12	1.00823e-93
PROK2	4	6.36422e-98	1.18727	0.173	0.026	1.05837e-93
RAP1B	4	5.66523e-94	0.584012	0.89	0.725	9.42127e-90
CEP78	4	2.50901e-93	1.22783	0.206	0.04	4.17248e-89
BIN2	4	8.18777e-92	0.737859	0.74	0.482	1.36163e-87
CLIC3	4	2.8901e-89	1.26126	0.219	0.048	4.80623e-85
FLNA	4	7.84877e-86	0.808954	0.604	0.317	1.30525e-81
KLF3	4	1.09066e-79	0.871421	0.456	0.199	1.81377e-75
TPST2	4	3.51066e-79	0.996442	0.368	0.14	5.83822e-75
MYBL1	4	2.54358e-77	0.842204	0.457	0.2	4.22997e-73
CD320	4	1.04813e-74	0.860929	0.476	0.223	1.74303e-70
IFNG	4	1.1041e-72	0.92507	0.37	0.143	1.83612e-68
SPON2	4	2.21682e-72	0.979536	0.38	0.15	3.68658e-68
ABHD17A	4	5.33763e-72	0.639372	0.736	0.5	8.87647e-68
FGR	4	6.10501e-72	1.09852	0.109	0.013	1.01526e-67
HLA-DPA1	4	9.47079e-71	0.57419	0.792	0.53	1.57499e-66
CD300A	4	3.79552e-70	0.970584	0.294	0.1	6.31195e-66
HSP90AA1	4	5.67344e-70	0.695907	0.963	0.903	9.43494e-66
ITGA4	4	9.02574e-70	0.737553	0.524	0.268	1.50098e-65
PRR5L	4	2.79989e-69	1.04161	0.172	0.037	4.65622e-65
DSTN	4	1.26112e-67	0.694886	0.567	0.31	2.09724e-63
ITGAM	4	5.17658e-67	0.99785	0.106	0.014	8.60865e-63
RHBDF2	4	8.60858e-67	1.03164	0.179	0.042	1.43161e-62
GSTP1	4	2.59997e-66	0.616975	0.674	0.415	4.32375e-62
YWHAQ	4	5.13614e-66	0.53527	0.77	0.556	8.54139e-62
MYOM2	4	2.99486e-64	1.47588	0.103	0.014	4.98046e-60
CDC42EP3	4	1.40874e-63	0.751044	0.475	0.241	2.34274e-59
TGFBR3	4	1.50299e-61	1.02338	0.174	0.042	2.49947e-57
MXRA7	4	3.82585e-60	0.988974	0.146	0.031	6.36238e-56
APMAP	4	9.53746e-60	0.737737	0.437	0.211	1.58608e-55
CHST12	4	1.12185e-59	0.707426	0.482	0.243	1.86563e-55
PLEKHG3	4	2.92825e-59	1.02568	0.182	0.048	4.86968e-55
SH3BP5	4	1.08845e-58	0.739484	0.448	0.225	1.81009e-54
S1PR1	4	3.41263e-55	0.93827	0.192	0.057	5.6752e-51
THEMIS2	4	1.68303e-53	0.951596	0.215	0.07	2.79888e-49
MBP	4	4.62358e-52	0.623028	0.576	0.354	7.68902e-48
RHOB	4	1.85743e-51	1.32088	0.213	0.072	3.08891e-47
LPCAT1	4	6.04452e-51	0.905909	0.177	0.051	1.0052e-46
TSPAN32	4	9.47402e-50	0.9219	0.182	0.055	1.57553e-45
SLAMF7	4	9.59021e-50	0.901031	0.142	0.035	1.59485e-45
VCL	4	1.02555e-48	0.92157	0.146	0.037	1.70548e-44
GLUL	4	1.5456e-48	0.683495	0.384	0.188	2.57033e-44
HLA-DQB1	4	2.14731e-48	0.656966	0.369	0.171	3.57097e-44
CDC25B	4	9.61164e-48	0.788886	0.311	0.137	1.59842e-43
GPR65	4	2.04106e-45	0.675805	0.449	0.251	3.39428e-41
USP28	4	3.51588e-44	0.846933	0.174	0.055	5.84691e-40
PLEKHA1	4	1.1974e-43	0.75883	0.279	0.12	1.99128e-39
GK5	4	4.94631e-43	0.903546	0.134	0.035	8.22571e-39
PAXX	4	9.36714e-43	0.507088	0.695	0.506	1.55776e-38
PYHIN1	4	1.05468e-42	0.573456	0.514	0.306	1.75394e-38
TRG-AS1	4	1.34667e-42	0.773241	0.299	0.136	2.23952e-38
CD47	4	1.40299e-42	0.514669	0.687	0.506	2.33317e-38
TFEB	4	2.05772e-42	0.863228	0.168	0.053	3.42199e-38
ARRB2	4	3.76679e-41	0.624803	0.462	0.272	6.26418e-37
F2R	4	3.80984e-41	0.755458	0.205	0.074	6.33576e-37
STK38	4	5.40442e-41	0.70676	0.278	0.123	8.98754e-37
SSBP3	4	2.30615e-40	0.74913	0.229	0.092	3.83514e-36
PTGDS	4	6.45269e-40	0.939765	0.106	0.025	1.07308e-35
AGPAT4	4	9.49312e-40	0.813994	0.115	0.029	1.57871e-35
RNF166	4	2.81308e-39	0.575603	0.491	0.302	4.67815e-35
ARHGAP26	4	9.4205e-39	0.782715	0.186	0.066	1.56663e-34
BIN1	4	4.21572e-38	0.564996	0.495	0.31	7.01073e-34
DNAJB1	4	6.0133e-37	0.528965	0.68	0.522	1.00001e-32
LLGL2	4	1.59479e-36	0.731125	0.217	0.088	2.65213e-32
SLC20A1	4	1.89738e-36	0.729168	0.277	0.129	3.15534e-32
RGS2	4	2.80459e-36	0.757414	0.309	0.153	4.66404e-32
ORAI1	4	2.98212e-36	0.510466	0.515	0.33	4.95927e-32
PTPN4	4	5.98777e-35	0.581075	0.439	0.265	9.95766e-31
SLC9A3R1	4	4.20232e-34	0.554636	0.451	0.278	6.98846e-30
TFDP2	4	2.39407e-32	0.717358	0.147	0.051	3.98134e-28
SYTL2	4	3.32827e-32	0.694891	0.192	0.077	5.53491e-28
MRPL10	4	7.77413e-32	0.581753	0.354	0.194	1.29284e-27
UBE2F	4	1.128e-31	0.666161	0.27	0.133	1.87586e-27
C11orf21	4	5.03909e-31	0.77475	0.109	0.032	8.38e-27
AC243960.1	4	6.97975e-31	0.708523	0.436	0.28	1.16073e-26
A2M-AS1	4	1.31462e-30	0.687817	0.126	0.04	2.18621e-26
RASGRP2	4	3.35128e-30	0.502574	0.414	0.25	5.57318e-26
THEMIS	4	5.6529e-29	0.518153	0.371	0.216	9.40077e-25
CYTH4	4	8.27751e-29	0.627632	0.3	0.162	1.37655e-24
AUTS2	4	8.87924e-29	0.68394	0.159	0.062	1.47662e-24
B4GALT4	4	1.59525e-28	0.764147	0.162	0.064	2.65291e-24
ARRDC3	4	4.02168e-28	0.619512	0.294	0.158	6.68805e-24
PRKCB	4	7.79072e-28	0.553606	0.366	0.217	1.2956e-23
ADAM8	4	3.2362e-27	0.563562	0.33	0.19	5.38181e-23
FASLG	4	6.81159e-27	0.680665	0.109	0.035	1.13277e-22
GAB3	4	3.20125e-26	0.688078	0.163	0.068	5.32368e-22
LINC02084	4	1.18117e-25	0.707657	0.115	0.039	1.96429e-21
P2RY8	4	1.50988e-25	0.596072	0.232	0.117	2.51093e-21
FCGR3A	4	4.14983e-25	0.863208	0.101	0.032	6.90116e-21
SRPK2	4	4.21225e-25	0.500575	0.362	0.221	7.00497e-21
HLA-DRA	4	4.9299e-25	0.551599	0.516	0.377	8.19842e-21
PLXND1	4	1.77164e-24	0.628491	0.12	0.043	2.94624e-20
BCR	4	3.0064e-24	0.699605	0.124	0.046	4.99964e-20
SLC15A4	4	6.83754e-23	0.620144	0.128	0.049	1.13708e-18
ZFPM1	4	7.49557e-23	0.666088	0.197	0.096	1.24651e-18
HLA-DRB5	4	1.97089e-22	0.701014	0.123	0.047	3.27759e-18
YPEL1	4	3.78828e-22	0.594538	0.144	0.06	6.2999e-18
SRRT	4	4.96023e-22	0.62173	0.215	0.11	8.24887e-18
LTBP4	4	6.16131e-22	0.608366	0.179	0.084	1.02463e-17
LINC002481	4	6.70322e-22	0.628656	0.103	0.036	1.11475e-17
RAB29	4	9.44382e-22	0.57539	0.242	0.131	1.57051e-17
IER5L	4	2.08905e-21	0.772045	0.104	0.037	3.47409e-17
RASSF1	4	2.2242e-21	0.543068	0.255	0.141	3.69885e-17
CARD8-AS1	4	4.78372e-21	0.600889	0.156	0.07	7.95532e-17
GADD45B	4	1.0288e-19	0.634934	0.298	0.184	1.71089e-15
KLHDC4	4	1.07358e-19	0.565434	0.193	0.1	1.78537e-15
LTB4R	4	2.45897e-19	0.546763	0.197	0.102	4.08926e-15
PXN	4	2.64633e-19	0.557266	0.217	0.117	4.40085e-15
STMN1	4	1.24758e-18	0.500929	0.191	0.099	2.07473e-14
DGKD	4	1.4203e-18	0.570585	0.142	0.064	2.36197e-14
RAB37	4	2.70845e-18	0.55984	0.187	0.096	4.50416e-14
BCL9L	4	3.33913e-18	0.516514	0.211	0.116	5.55297e-14
MTERF2	4	3.37366e-18	0.598675	0.12	0.051	5.61039e-14
SERPINB6	4	7.37928e-18	0.523063	0.204	0.11	1.22718e-13
RASA3	4	1.32059e-17	0.513833	0.195	0.105	2.19614e-13
FGL2	4	4.2004e-17	0.603919	0.13	0.059	6.98526e-13
TMEM273	4	4.25171e-17	0.508102	0.204	0.112	7.0706e-13
AC020659.1	4	1.34788e-16	0.613261	0.101	0.041	2.24152e-12
B4GALT5	4	4.27912e-16	0.562979	0.104	0.043	7.11617e-12
ATP8A1	4	1.19018e-14	0.513292	0.102	0.044	1.97928e-10
DNAJB4	4	5.41822e-14	0.594831	0.117	0.056	9.0105e-10
LRIF1	4	8.28354e-14	0.503732	0.125	0.061	1.37755e-09
MT-ATP8	4	9.13295e-14	0.505574	0.136	0.069	1.51881e-09
TNF	4	4.68511e-13	0.579655	0.222	0.139	7.79134e-09
NSG1	4	2.42393e-12	0.54477	0.146	0.081	4.03099e-08
CCL3	4	1.14403e-10	0.524569	0.174	0.107	1.90253e-06
IFIT3	5	0	3.79074	0.833	0.02	0
IFIT1	5	0	3.69701	0.889	0.016	0
RSAD2	5	3.37783e-276	3.22143	0.722	0.017	5.61733e-272
IFIT2	5	7.75839e-172	3.01524	0.593	0.02	1.29022e-167
USP18	5	8.07482e-147	2.6253	0.574	0.022	1.34284e-142
CMPK2	5	6.39109e-135	2.51763	0.5	0.018	1.06284e-130
IFI44L	5	2.21168e-93	2.83427	0.889	0.095	3.67803e-89
MX1	5	3.85282e-91	2.99206	0.963	0.125	6.40723e-87
OAS1	5	4.79208e-71	2.58317	0.833	0.11	7.96924e-67
OASL	5	1.83315e-62	2.3881	0.704	0.086	3.04853e-58
IFI6	5	2.77549e-60	2.9774	1	0.221	4.61564e-56
LAMP3	5	1.77119e-53	1.6997	0.148	0.004	2.94548e-49
OAS3	5	2.10804e-49	2.29116	0.426	0.037	3.50566e-45
HERC5	5	5.14872e-46	2.35779	0.537	0.063	8.56232e-42
MX2	5	9.55339e-45	2.34544	0.685	0.111	1.58873e-40
HELZ2	5	1.0321e-43	2.04438	0.537	0.065	1.71639e-39
ISG15	5	3.38992e-40	2.89293	0.981	0.431	5.63744e-36
XAF1	5	1.40159e-39	1.94685	0.796	0.175	2.33085e-35
IRF7	5	3.71054e-39	1.91522	0.778	0.164	6.17064e-35
DDX58	5	1.11249e-38	1.9547	0.574	0.085	1.85007e-34
PLSCR1	5	2.0655e-38	2.22777	0.519	0.073	3.43493e-34
IFI44	5	2.20282e-38	1.99004	0.796	0.177	3.6633e-34
EPSTI1	5	3.64952e-34	2.00963	0.87	0.26	6.06915e-30
LGALS9	5	4.80215e-34	1.89618	0.611	0.106	7.98597e-30
DDX60	5	3.22812e-31	1.91938	0.519	0.085	5.36836e-27
IFIT5	5	3.97279e-31	1.74942	0.407	0.051	6.60675e-27
SAMD9L	5	4.9121e-31	1.8908	0.741	0.183	8.16882e-27
LAP3	5	1.16624e-30	1.85937	0.685	0.153	1.93946e-26
EIF2AK2	5	1.23546e-30	1.75823	0.741	0.191	2.05457e-26
GBP1	5	3.29388e-29	1.90901	0.778	0.229	5.47772e-25
ETV7	5	6.56921e-29	1.89209	0.426	0.062	1.09246e-24
IFI35	5	1.1104e-28	1.89388	0.722	0.188	1.84659e-24
TNFSF10	5	2.20131e-28	2.08693	0.815	0.28	3.66078e-24
PARP14	5	1.57312e-27	1.58602	0.704	0.176	2.61609e-23
NMI	5	1.85388e-27	1.59184	0.722	0.181	3.083e-23
LY6E	5	7.50992e-27	1.54534	0.981	0.702	1.2489e-22
ISG20	5	9.24693e-27	1.49369	1	0.743	1.53776e-22
MT2A	5	5.32793e-26	1.94726	0.907	0.415	8.86035e-22
STAT1	5	1.08644e-24	1.45949	0.926	0.391	1.80676e-20
IFIH1	5	3.76779e-24	1.80848	0.389	0.059	6.26583e-20
NT5C3A	5	3.3192e-23	1.75827	0.611	0.164	5.51983e-19
OAS2	5	2.37384e-21	1.63171	0.463	0.095	3.9477e-17
ZBP1	5	3.88767e-20	1.57625	0.574	0.149	6.46519e-16
SAMD9	5	4.2975e-20	1.62937	0.741	0.285	7.14674e-16
BST2	5	1.12158e-19	1.4589	0.87	0.471	1.86518e-15
IFI27	5	2.0054e-19	2.55873	0.241	0.03	3.33498e-15
PNPT1	5	1.11002e-18	1.4594	0.37	0.069	1.84597e-14
SP110	5	1.33116e-18	1.29218	0.833	0.357	2.21372e-14
HSH2D	5	4.49163e-18	1.40274	0.389	0.076	7.46959e-14
UBE2L6	5	4.7665e-18	1.32677	0.815	0.399	7.9267e-14
DRAP1	5	6.55962e-18	1.125	0.963	0.557	1.09087e-13
CH25H	5	2.29042e-16	1.48198	0.148	0.014	3.80897e-12
IFITM1	5	4.88653e-16	1.11796	0.907	0.491	8.1263e-12
TAP1	5	3.75336e-15	1.02092	0.889	0.474	6.24184e-11
RNF213	5	9.27302e-15	1.01706	0.926	0.605	1.5421e-10
STAT2	5	1.33077e-14	1.5658	0.389	0.094	2.21307e-10
CNP	5	1.66875e-14	1.2353	0.296	0.055	2.77512e-10
IFITM2	5	2.64786e-14	0.889082	0.981	0.703	4.40339e-10
PARP9	5	2.93084e-14	1.41601	0.481	0.143	4.87399e-10
ADAR	5	4.28083e-14	1.18677	0.722	0.307	7.11902e-10
PARP12	5	1.04026e-13	1.38214	0.352	0.08	1.72995e-09
SP100	5	1.48576e-13	0.993531	0.889	0.489	2.47083e-09
NUB1	5	1.26243e-12	1.0119	0.685	0.282	2.09943e-08
TNK2	5	3.10689e-12	1.15173	0.296	0.063	5.16677e-08
PSMB8	5	3.26492e-12	0.767407	0.981	0.689	5.42957e-08
DHX58	5	3.69628e-12	1.16949	0.259	0.05	6.14691e-08
N4BP1	5	7.72247e-12	1.27103	0.519	0.183	1.28425e-07
XRN1	5	1.41949e-11	1.03967	0.574	0.213	2.36061e-07
FANCA	5	1.42392e-11	1.15287	0.204	0.034	2.36798e-07
PHF11	5	1.61022e-11	1.01762	0.648	0.271	2.6778e-07
TRIM22	5	1.9452e-11	1.09999	0.796	0.42	3.23487e-07
PSMB9	5	2.14424e-11	0.795478	0.926	0.784	3.56586e-07
C19orf66	5	3.10772e-11	1.21264	0.63	0.304	5.16813e-07
PML	5	3.61125e-11	1.30246	0.37	0.104	6.00552e-07
IFITM3	5	4.79527e-11	1.77904	0.259	0.055	7.97454e-07
TRANK1	5	6.7567e-11	1.2117	0.333	0.086	1.12364e-06
BISPR	5	1.53177e-10	1.17247	0.296	0.071	2.54733e-06
IFI16	5	2.50719e-10	1.02257	0.778	0.536	4.16946e-06
GBP4	5	3.78735e-10	1.31835	0.556	0.233	6.29837e-06
TYMP	5	4.40195e-10	0.95968	0.722	0.353	7.32045e-06
TRIM38	5	1.29e-09	1.01647	0.556	0.227	2.14527e-05
SAT1	5	1.70452e-09	0.833695	0.926	0.711	2.83462e-05
RTP4	5	1.77772e-09	1.45872	0.296	0.081	2.95634e-05
CD2AP	5	3.92765e-09	1.12649	0.278	0.072	6.53168e-05
PARP10	5	4.56276e-09	1.03693	0.481	0.191	7.58788e-05
APOL1	5	6.78092e-09	1.3523	0.204	0.043	0.000112767
ZCCHC2	5	8.12332e-09	0.965281	0.315	0.088	0.000135091
HERC6	5	8.40268e-09	1.16857	0.222	0.05	0.000139737
CD48	5	9.71734e-09	0.544118	0.944	0.843	0.000161599
TRIM56	5	1.13977e-08	1.00179	0.5	0.204	0.000189544
GNG5	5	1.89333e-08	0.69031	0.852	0.56	0.000314862
HM13	5	2.3755e-08	0.92226	0.593	0.285	0.000395045
AZI2	5	2.94249e-08	1.06781	0.333	0.107	0.000489336
DDX60L	5	3.32556e-08	1.20247	0.333	0.107	0.00055304
MYD88	5	3.42366e-08	0.834166	0.259	0.066	0.000569355
CHMP5	5	3.6546e-08	0.796175	0.63	0.313	0.00060776
TRIM21	5	3.73082e-08	0.856	0.204	0.044	0.000620435
SLC38A5	5	5.64357e-08	1.08239	0.204	0.047	0.000938526
APOL6	5	5.94251e-08	1.05394	0.519	0.23	0.000988239
IKBKE	5	1.16948e-07	0.879235	0.296	0.088	0.00194485
HELB	5	1.35395e-07	1.02461	0.426	0.168	0.00225161
FAM228B	5	1.66711e-07	1.0778	0.167	0.035	0.0027724
DYNLT1	5	1.88798e-07	0.686786	0.759	0.511	0.00313971
DGLUCY	5	2.12265e-07	1.05131	0.37	0.138	0.00352997
SLC18B1	5	3.15796e-07	0.944405	0.13	0.023	0.00525169
PI4K2B	5	3.62752e-07	1.14095	0.148	0.03	0.00603257
SLFN5	5	5.01592e-07	0.800487	0.648	0.397	0.00834147
SUB1	5	5.26304e-07	0.570333	0.981	0.894	0.00875243
USP30-AS1	5	7.00015e-07	0.954177	0.241	0.068	0.0116412
GBP3	5	7.49148e-07	0.912139	0.352	0.131	0.0124583
TARBP1	5	8.252e-07	1.12087	0.204	0.052	0.0137231
DNAJA1	5	8.94968e-07	0.732681	0.722	0.461	0.0148833
APOE	5	1.26434e-06	1.01231	0.278	0.089	0.0210259
FABP5	5	1.4072e-06	1.25739	0.278	0.094	0.0234018
TMEM140	5	1.59744e-06	1.00937	0.278	0.09	0.0265654
CD38	5	2.01617e-06	1.40549	0.13	0.026	0.0335289
PWWP2B	5	2.07822e-06	0.903421	0.111	0.02	0.0345608
DTX3L	5	3.3273e-06	1.03651	0.241	0.075	0.055333
RBCK1	5	3.36905e-06	0.809667	0.593	0.338	0.0560273
EHD4	5	3.67241e-06	1.00916	0.222	0.066	0.0610722
NDUFA9	5	3.94892e-06	0.856512	0.444	0.206	0.0656705
HPSE	5	4.50898e-06	0.952984	0.148	0.034	0.0749843
IL15RA	5	4.54805e-06	1.09922	0.185	0.05	0.0756341
HAPLN3	5	4.70883e-06	0.787101	0.241	0.074	0.0783079
JAK2	5	4.91571e-06	0.900142	0.148	0.034	0.0817483
ZNFX1	5	6.51592e-06	1.00663	0.259	0.088	0.10836
BCL3	5	6.87255e-06	0.964995	0.167	0.042	0.114291
IRF9	5	7.04631e-06	0.836368	0.333	0.131	0.11718
CHST12	5	8.01927e-06	0.759268	0.519	0.273	0.13336
APOL2	5	1.03013e-05	0.953146	0.315	0.128	0.171311
MTHFD2	5	1.43685e-05	0.833428	0.315	0.124	0.238948
IRF1	5	1.47661e-05	0.903396	0.648	0.412	0.24556
CLIP1	5	1.62581e-05	0.751102	0.389	0.172	0.270372
AIM2	5	1.66301e-05	1.07012	0.185	0.053	0.276559
STOM	5	1.99154e-05	0.672733	0.537	0.291	0.331192
TMEM191C	5	2.09324e-05	0.698249	0.13	0.029	0.348106
ALOX5AP	5	2.6437e-05	0.630353	0.741	0.53	0.439647
TMEM229B	5	3.09665e-05	0.668166	0.111	0.023	0.514973
RRP7A	5	3.76837e-05	0.822319	0.37	0.166	0.62668
COX5A	5	3.99862e-05	0.875543	0.704	0.514	0.66497
LAG3	5	4.63388e-05	1.70365	0.259	0.105	0.770615
TRIM25	5	4.86018e-05	0.806057	0.13	0.031	0.808247
LPIN2	5	4.90714e-05	0.723946	0.481	0.274	0.816057
SLC25A28	5	6.5579e-05	0.952549	0.241	0.089	1
IL4I1	5	6.7675e-05	0.979409	0.13	0.033	1
TAP2	5	6.83987e-05	0.962376	0.37	0.181	1
TAPBP	5	7.35018e-05	0.544273	0.685	0.468	1
DTNBP1	5	7.6459e-05	0.829639	0.259	0.098	1
DCK	5	7.66974e-05	0.543327	0.5	0.254	1
PSMA4	5	7.75386e-05	0.745182	0.574	0.343	1
NAPA	5	8.41071e-05	0.632237	0.481	0.239	1
CCR7	5	9.51045e-05	0.939898	0.333	0.146	1
SPATS2L	5	9.77788e-05	1.2588	0.259	0.105	1
PPM1K	5	0.000107939	1.07826	0.426	0.226	1
GPR155	5	0.00011594	0.813128	0.333	0.151	1
UPF2	5	0.00011631	0.640571	0.463	0.235	1
ZNF765	5	0.000118862	0.859124	0.111	0.026	1
SAMHD1	5	0.000121541	0.547369	0.685	0.463	1
CHRNB1	5	0.000122067	0.655774	0.13	0.033	1
ODF3B	5	0.00013109	0.984662	0.148	0.043	1
AC005842.1	5	0.000142406	0.584907	0.111	0.026	1
SHISA5	5	0.000150617	0.665494	0.519	0.299	1
CD164	5	0.000162044	0.614935	0.593	0.417	1
GPBP1	5	0.000163096	0.578974	0.685	0.514	1
ODF2L	5	0.000192613	0.692652	0.648	0.447	1
LYSMD2	5	0.000200086	0.629073	0.444	0.239	1
ATXN7	5	0.00027515	0.697634	0.13	0.036	1
AC073111.5	5	0.000307779	0.735394	0.222	0.084	1
PSMA5	5	0.000351992	0.646462	0.685	0.5	1
LPP	5	0.000358449	0.738671	0.352	0.17	1
TMEM123	5	0.000362404	0.504153	0.648	0.414	1
UTRN	5	0.000393284	0.685408	0.444	0.245	1
CREBRF	5	0.00044071	0.546448	0.519	0.311	1
IGKC	5	0.000481899	0.679151	0.685	0.496	1
PRKD2	5	0.000506307	0.675856	0.259	0.111	1
SRGAP2B	5	0.000527427	0.701605	0.13	0.038	1
GRAMD2B	5	0.000592283	0.515503	0.111	0.03	1
SF3A3	5	0.000626859	0.604923	0.352	0.175	1
GPR180	5	0.000641315	0.659015	0.111	0.03	1
IFT20	5	0.000682505	0.670781	0.315	0.15	1
CD47	5	0.000699992	0.513747	0.722	0.529	1
FBXO6	5	0.000709273	0.892564	0.204	0.081	1
GFER	5	0.000716213	0.626443	0.296	0.134	1
ZNF71	5	0.000740967	0.638934	0.111	0.03	1
OTUD6B	5	0.000790336	0.826406	0.13	0.04	1
CFLAR	5	0.000815293	0.533456	0.722	0.576	1
ARAP2	5	0.000876948	0.567984	0.444	0.238	1
LYRM7	5	0.000877744	0.597397	0.204	0.079	1
METTL13	5	0.000879635	0.943133	0.167	0.061	1
RBBP6	5	0.000903354	0.606914	0.407	0.223	1
SNX6	5	0.000907723	0.538081	0.611	0.413	1
METTL4	5	0.000915804	0.676997	0.259	0.114	1
WDR37	5	0.000916052	0.703258	0.13	0.04	1
APOC1	5	0.00100957	0.7316	0.222	0.095	1
UBE2V1	5	0.00101657	0.561387	0.148	0.049	1
CASP7	5	0.00105444	0.529683	0.204	0.078	1
UCHL3	5	0.00105708	0.711096	0.259	0.12	1
TMEM126B	5	0.00111074	0.64675	0.389	0.219	1
ORAOV1	5	0.00111544	0.768044	0.13	0.041	1
ORAI2	5	0.00114687	0.943992	0.185	0.072	1
ACOT13	5	0.00115439	0.835814	0.222	0.099	1
PDE4DIP	5	0.00118906	0.907745	0.167	0.063	1
IL15	5	0.00127429	0.687253	0.111	0.032	1
SLC25A26	5	0.00129246	0.681613	0.278	0.136	1
GTPBP2	5	0.00134081	0.7898	0.111	0.033	1
OGFR	5	0.00136666	0.789007	0.37	0.21	1
ZC3HAV1	5	0.00139456	0.674299	0.519	0.339	1
CTSS	5	0.0013947	0.525308	0.593	0.415	1
ICAM2	5	0.00143897	0.554972	0.5	0.316	1
RFWD3	5	0.00146241	0.724583	0.111	0.033	1
MAP4K4	5	0.00146477	0.634298	0.296	0.146	1
XPNPEP1	5	0.00150308	0.790717	0.204	0.085	1
ELMO2	5	0.00169442	0.67955	0.148	0.052	1
AIDA	5	0.00177371	0.642344	0.241	0.109	1
DAPP1	5	0.00178477	0.587151	0.222	0.095	1
KIN	5	0.00186694	0.630573	0.259	0.12	1
CASP1	5	0.00197754	0.517786	0.63	0.465	1
CWF19L1	5	0.00198737	0.609977	0.13	0.043	1
BBX	5	0.00207542	0.640816	0.463	0.288	1
RALB	5	0.00209416	0.637279	0.167	0.064	1
TYW5	5	0.00224116	1.00669	0.13	0.046	1
STAU1	5	0.00224381	0.660001	0.315	0.173	1
ANKFY1	5	0.00247462	0.602463	0.167	0.063	1
AMN1	5	0.00251049	0.520955	0.13	0.043	1
FOXK1	5	0.00256483	0.575958	0.185	0.074	1
SUPT6H	5	0.0026205	0.61866	0.204	0.087	1
YEATS2	5	0.0026914	0.640255	0.111	0.035	1
CGAS	5	0.00272404	0.643203	0.185	0.077	1
METTL3	5	0.00285124	0.565667	0.167	0.064	1
KNOP1	5	0.00302414	0.568542	0.167	0.065	1
SPTLC2	5	0.00318097	0.664672	0.185	0.078	1
GADD45B	5	0.00327752	0.59827	0.352	0.198	1
MKLN1	5	0.00339234	0.628879	0.204	0.09	1
TBC1D7	5	0.00343063	0.624955	0.13	0.046	1
PPP2CB	5	0.00354108	0.5313	0.111	0.036	1
BAZ1A	5	0.00364388	0.673821	0.481	0.339	1
AC004687.1	5	0.00368706	0.756331	0.259	0.128	1
YWHAG	5	0.0036938	0.646367	0.148	0.056	1
CST3	5	0.00369645	0.614165	0.241	0.118	1
PILRB	5	0.00371714	0.727171	0.222	0.106	1
CEP295	5	0.0038704	0.661945	0.111	0.037	1
TRIM5	5	0.00395371	0.556132	0.13	0.046	1
MKRN1	5	0.0040309	0.545697	0.352	0.203	1
RIPK2	5	0.00406045	0.608398	0.185	0.08	1
BEX2	5	0.00416061	0.686725	0.204	0.091	1
FBXL17	5	0.00429205	0.718098	0.148	0.058	1
RAB3GAP2	5	0.00435453	0.648298	0.167	0.07	1
OSBPL2	5	0.0044808	0.569031	0.148	0.057	1
C21orf91	5	0.0044988	0.544084	0.278	0.144	1
RPP38	5	0.00459634	0.522888	0.204	0.09	1
HIST2H2AC	5	0.00468557	0.676784	0.148	0.059	1
NOP14-AS1	5	0.00470238	0.668597	0.111	0.038	1
TOR3A	5	0.00488695	0.569784	0.241	0.115	1
EIF1AY	5	0.005039	0.686825	0.37	0.222	1
VCPIP1	5	0.00514187	0.646454	0.204	0.092	1
LANCL1	5	0.0052028	0.656368	0.13	0.048	1
FMR1	5	0.00552307	0.619481	0.167	0.07	1
TANK	5	0.00572271	0.532101	0.519	0.363	1
PRR5	5	0.0058335	0.784189	0.278	0.155	1
UBE2S	5	0.00594742	0.544805	0.315	0.178	1
SLC15A4	5	0.00612265	0.624392	0.148	0.059	1
RBM45	5	0.00626809	0.511379	0.111	0.038	1
TRAFD1	5	0.00634113	0.839861	0.13	0.05	1
SLCO3A1	5	0.0063771	0.640932	0.204	0.097	1
FBXO34	5	0.00640794	0.744354	0.167	0.071	1
TXNDC9	5	0.00667398	0.509212	0.296	0.161	1
RANGAP1	5	0.00680885	0.602015	0.185	0.084	1
MTMR4	5	0.0068759	0.633468	0.167	0.072	1
GTF2E2	5	0.00689737	0.534485	0.278	0.146	1
NUP54	5	0.00697028	0.620165	0.222	0.106	1
SENP5	5	0.00701609	0.519354	0.185	0.082	1
MDM2	5	0.00711151	0.844824	0.222	0.111	1
MOV10	5	0.00718171	0.778131	0.111	0.04	1
ETV6	5	0.00732103	0.682823	0.185	0.085	1
TNFRSF10A	5	0.00767279	0.687841	0.111	0.04	1
LPCAT3	5	0.00784855	0.617794	0.13	0.05	1
EXOC3	5	0.0078937	0.67771	0.167	0.075	1
HERPUD2	5	0.00823693	0.521804	0.352	0.216	1
RBM43	5	0.00824029	0.767554	0.148	0.063	1
ALG13	5	0.00836622	0.697395	0.278	0.159	1
GBP5	5	0.00839137	0.650048	0.556	0.425	1
ZBTB41	5	0.00849445	0.545199	0.111	0.04	1
GSK3A	5	0.00895737	0.574195	0.278	0.155	1
AL365361.1	5	0.00908339	0.610062	0.185	0.086	1
CLASP2	5	0.0091451	0.568499	0.111	0.04	1
FAM192A	5	0.00932852	0.620925	0.259	0.14	1
MRPS23	5	0.00935109	0.500353	0.278	0.147	1
RFK	5	0.0097095	0.561553	0.167	0.074	1
IGHM	5	0.00995022	0.791102	0.148	0.063	1

## Sheet: 5.B cells
Gene	Cluster	P_val	Avg_logFC	Pct.1	Pct.2	P_val_adj
AIM2	1	6.17116e-87	1.06086	0.558	0.26	1.02626e-82
GPR183	1	7.6741e-87	1.20321	0.623	0.342	1.2762e-82
LINC01781	1	4.28281e-64	1.54952	0.367	0.135	7.12231e-60
SSPN	1	1.02366e-25	1.10984	0.289	0.163	1.70235e-21
CD70	1	3.39459e-20	1.04543	0.148	0.055	5.64521e-16
TCL1A	2	0	3.68339	0.892	0.045	0
IGHD	2	0	1.80041	0.944	0.22	0
IL4R	2	1.60801e-229	2.57762	0.525	0.049	2.67412e-225
FCER2/CD23	2	1.39418e-190	1.82349	0.673	0.177	2.31853e-186
YBX3	2	2.43296e-130	1.49643	0.659	0.256	4.04602e-126
HVCN1	2	1.3122e-90	1.05486	0.67	0.344	2.18219e-86
TSPAN13	2	9.17576e-88	1.40626	0.491	0.18	1.52593e-83
PLPP5	2	2.34523e-86	1.43695	0.577	0.304	3.90012e-82
CD200	2	1.21998e-80	1.57464	0.284	0.048	2.02882e-76
FAM129C	2	3.70048e-76	1.18703	0.534	0.23	6.1539e-72
APLP2	2	2.75274e-74	1.52538	0.41	0.144	4.57781e-70
BCL7A	2	5.51492e-74	1.55244	0.309	0.07	9.17131e-70
AL139020.1	2	3.06603e-72	1.88659	0.128	0	5.09881e-68
CALHM6	2	4.08011e-72	1.0953	0.513	0.215	6.78523e-68
PCDH9	2	7.72639e-72	1.49275	0.32	0.076	1.2849e-67
C1orf162	2	2.2434e-64	1.20998	0.372	0.12	3.73077e-60
BACH2	2	9.41844e-61	1.37392	0.297	0.079	1.56629e-56
TAPT1	2	3.55911e-57	1.51579	0.241	0.053	5.91879e-53
ZBTB16	2	1.52169e-49	1.34582	0.171	0.027	2.53057e-45
NCK2	2	2.1782e-47	1.08186	0.443	0.229	3.62234e-43
FCRL1	2	5.91012e-45	1.04042	0.395	0.178	9.82852e-41
CDCA7L	2	7.16602e-45	1.14942	0.347	0.147	1.19171e-40
LAIR1	2	4.132e-42	1.15607	0.268	0.089	6.87151e-38
CAMK2D	2	2.33599e-41	1.12876	0.329	0.137	3.88475e-37
PLEKHA1	2	8.45938e-41	1.18967	0.199	0.049	1.40679e-36
COL19A1	2	7.48264e-39	1.26042	0.129	0.019	1.24436e-34
GCNT1	2	1.8424e-38	1.1515	0.127	0.018	3.06391e-34
SSBP2	2	1.13906e-35	1.09958	0.234	0.078	1.89426e-31
AC004585.1	2	5.21812e-31	1.0787	0.118	0.021	8.67774e-27
SESN1	2	1.1581e-30	1.06898	0.292	0.132	1.92593e-26
NEIL1	2	1.26765e-28	1.33973	0.199	0.069	2.10811e-24
C16orf74	2	1.69699e-28	1.12534	0.308	0.159	2.82209e-24
CHI3L2	2	8.3493e-28	1.02917	0.27	0.121	1.38849e-23
SATB1	2	2.02917e-27	1.06161	0.135	0.033	3.37451e-23
P2RY14	2	9.45297e-27	1.04945	0.105	0.02	1.57203e-22
SKAP1	2	1.85015e-26	1.05146	0.219	0.088	3.07679e-22
PLEKHA2	2	1.53037e-25	1.00233	0.281	0.139	2.54501e-21
SNX29	2	1.6797e-25	1.03138	0.261	0.123	2.79334e-21
SOX4	2	3.48894e-21	1.32146	0.129	0.04	5.80211e-17
CCDC191	2	3.80084e-15	1.04269	0.135	0.055	6.3208e-11
HMCES	2	3.50461e-12	1.24492	0.177	0.101	5.82817e-08
CD9	2	1.45991e-05	1.11335	0.111	0.069	0.242784
XBP1	3	0	3.24757	0.987	0.158	0
MZB1	3	0	2.92847	0.987	0.271	0
FKBP11	3	0	2.82072	0.969	0.101	0
DERL3	3	0	2.64114	0.962	0.116	0
PRDX4	3	0	2.53132	0.953	0.125	0
AQP3	3	0	2.44548	0.746	0.02	0
NUCB2	3	0	2.24684	0.88	0.042	0
SDF2L1	3	0	2.16646	0.962	0.116	0
TXNDC5	3	0	2.14578	0.757	0.043	0
ERN1	3	0	2.1369	0.773	0.038	0
CD38	3	0	2.09367	0.913	0.073	0
PDIA4	3	0	2.02967	0.927	0.1	0
RRBP1	3	0	1.97256	0.829	0.054	0
MAN1A1	3	0	1.90381	0.793	0.044	0
CHPF	3	0	1.81114	0.682	0.009	0
SLAMF7	3	0	1.7879	0.757	0.028	0
FNDC3B	3	0	1.52136	0.601	0.015	0
SDC1	3	9.84743e-308	1.79907	0.499	0.004	1.63763e-303
ELL2	3	3.49395e-295	1.46762	0.655	0.034	5.81044e-291
MANEA	3	5.0233e-295	1.35203	0.646	0.032	8.35375e-291
SEC61A1	3	6.51449e-291	1.37843	0.791	0.066	1.08336e-286
TRIB1	3	1.87294e-290	1.48452	0.561	0.018	3.1147e-286
SELENOS	3	9.32252e-288	1.80474	0.976	0.162	1.55034e-283
MANF	3	5.94969e-286	1.91965	0.935	0.136	9.89433e-282
PRDM1	3	9.22832e-286	1.80114	0.855	0.094	1.53467e-281
LGALS3	3	2.23686e-284	1.28368	0.67	0.04	3.7199e-280
HDLBP	3	2.56676e-281	1.42899	0.804	0.074	4.26852e-277
SLC44A1	3	8.32737e-276	1.32294	0.639	0.037	1.38484e-271
NT5DC2	3	1.69349e-275	1.49254	0.481	0.008	2.81627e-271
TXNDC11	3	7.51764e-275	1.54077	0.773	0.07	1.25018e-270
SIL1	3	7.35376e-274	1.19567	0.788	0.07	1.22293e-269
SEC11C	3	5.96726e-268	2.26433	0.987	0.328	9.92356e-264
SEC14L1	3	8.45843e-261	1.30694	0.875	0.103	1.40664e-256
PDXK	3	2.00325e-257	1.23915	0.773	0.075	3.3314e-253
ERLEC1	3	1.45086e-255	1.56884	0.893	0.124	2.41278e-251
FKBP2	3	2.45128e-255	1.75956	0.969	0.201	4.07648e-251
SPAG4	3	3.17542e-253	1.44765	0.461	0.01	5.28073e-249
LMAN1	3	4.90277e-253	1.79162	0.933	0.167	8.15331e-249
RPN1	3	7.56997e-253	1.22973	0.759	0.073	1.25889e-248
CRELD2	3	2.8508e-252	1.46501	0.893	0.121	4.74088e-248
HSP90B1	3	1.47768e-250	2.44333	0.989	0.41	2.45738e-246
CALU	3	1.61573e-248	1.12083	0.69	0.057	2.68696e-244
SPATS2	3	1.49876e-246	1.20878	0.762	0.078	2.49244e-242
SPCS3	3	1.28326e-244	1.78848	0.967	0.195	2.13406e-240
HSPA13	3	6.0267e-244	1.13198	0.628	0.045	1.00224e-239
SEC24D	3	6.34799e-244	1.18588	0.526	0.024	1.05567e-239
JCHAIN	3	1.22525e-242	3.30315	0.955	0.318	2.03759e-238
TNFRSF17	3	1.90403e-240	2.02343	0.735	0.084	3.1664e-236
SSR4	3	2.49063e-240	2.1945	0.996	0.707	4.14192e-236
HSPA5	3	4.98407e-240	1.88798	0.98	0.256	8.28851e-236
CKAP4	3	1.10212e-239	1.12985	0.599	0.04	1.83282e-235
HM13	3	2.1227e-238	1.57281	0.958	0.175	3.53006e-234
SLC35B1	3	3.0105e-237	1.12849	0.708	0.067	5.00646e-233
DNAJC1	3	3.68745e-237	1.19392	0.844	0.105	6.13222e-233
TENT5C	3	1.98992e-236	1.46138	0.913	0.141	3.30923e-232
CREB3L2	3	8.97617e-235	1.23157	0.84	0.106	1.49274e-230
PDK1	3	2.37034e-233	1.22664	0.668	0.059	3.94188e-229
JSRP1	3	6.19395e-227	1.63844	0.472	0.019	1.03005e-222
GAS6	3	1.20885e-226	1.22359	0.416	0.009	2.01032e-222
SSR3	3	1.98971e-226	1.72016	0.989	0.306	3.30888e-222
NANS	3	8.31557e-226	1.11392	0.784	0.093	1.38288e-221
MYDGF	3	3.18369e-221	1.88092	0.976	0.24	5.29448e-217
CAV1	3	7.59645e-220	1.2777	0.385	0.006	1.26329e-215
SEL1L	3	1.34448e-219	1.16029	0.782	0.096	2.23587e-215
SLC38A5	3	3.71022e-219	1.07425	0.499	0.026	6.1701e-215
SEMA4A	3	8.6365e-218	1.22751	0.443	0.016	1.43625e-213
GMPPB	3	1.38026e-217	1.09745	0.69	0.072	2.29538e-213
CEP128	3	2.32498e-217	1.25322	0.412	0.011	3.86644e-213
PDIA5	3	1.48313e-216	1.01722	0.408	0.01	2.46644e-212
UAP1	3	4.237e-213	1.30628	0.641	0.062	7.04614e-209
TXNDC15	3	1.72923e-212	1.13321	0.864	0.128	2.87571e-208
ANKRD28	3	9.96141e-210	1.21726	0.69	0.075	1.65658e-205
SEC24A	3	7.44471e-208	1.09152	0.497	0.03	1.23806e-203
DNAJB9	3	2.18297e-206	1.22498	0.869	0.138	3.63027e-202
KDELR2	3	3.10191e-206	1.53339	0.949	0.221	5.15847e-202
MEI1	3	1.74702e-205	1.00676	0.733	0.089	2.9053e-201
WIPI1	3	7.19737e-205	1.01858	0.441	0.019	1.19692e-200
SRPRB	3	5.31797e-201	1.06603	0.813	0.116	8.84379e-197
DNAJC3	3	7.30619e-200	1.05105	0.822	0.121	1.21502e-195
ITM2C	3	2.11941e-198	1.64174	0.953	0.293	3.52457e-194
SAR1B	3	8.93995e-197	1.06506	0.833	0.127	1.48671e-192
ADA2	3	5.01392e-195	1.12959	0.762	0.106	8.33814e-191
IFI27L1	3	6.37605e-195	1.05533	0.479	0.03	1.06034e-190
MLEC	3	1.05585e-192	1.05614	0.784	0.114	1.75588e-188
RPN2	3	8.35551e-192	1.47837	0.964	0.247	1.38952e-187
ALG5	3	8.37186e-192	1.0028	0.817	0.122	1.39224e-187
DNAJB11	3	3.509e-190	1.18686	0.788	0.121	5.83546e-186
CLPTM1L	3	3.83878e-186	1.26581	0.893	0.176	6.38389e-182
TPST2	3	2.62673e-182	1.08621	0.753	0.112	4.36825e-178
PPIB	3	1.86739e-181	1.84108	0.984	0.508	3.10547e-177
P4HB	3	2.4173e-181	1.37234	0.982	0.273	4.01998e-177
AC012236.1	3	2.75021e-166	1.21082	0.526	0.054	4.57359e-162
DERL1	3	3.02223e-166	1.08653	0.935	0.201	5.02597e-162
ABCB9	3	1.14327e-162	1.41119	0.352	0.016	1.90126e-158
CITED2	3	3.52888e-155	1.24365	0.673	0.11	5.86853e-151
TMED10	3	1.61218e-152	1.09791	0.942	0.228	2.68106e-148
ARF4	3	3.61998e-152	1.08378	0.893	0.204	6.02002e-148
PDIA6	3	8.79588e-152	1.30971	0.971	0.335	1.46276e-147
DUSP5	3	1.42714e-150	1.29755	0.575	0.079	2.37333e-146
SPCS2	3	1.14347e-146	1.02249	0.987	0.633	1.90158e-142
SEC61B	3	9.79873e-145	1.24792	0.982	0.529	1.62953e-140
LMAN2	3	1.33125e-135	1.154	0.949	0.298	2.21387e-131
DDOST	3	2.45181e-129	1.02228	0.909	0.24	4.07737e-125
UBE2J1	3	1.25549e-125	1.15421	0.911	0.281	2.08789e-121
TMED9	3	1.24778e-122	1.05644	0.958	0.301	2.07505e-118
OSTC	3	1.71036e-119	1.08638	0.944	0.322	2.84433e-115
RGS1	3	7.53031e-117	1.20238	0.702	0.167	1.25229e-112
CD27	3	2.6651e-108	1.13876	0.904	0.355	4.43205e-104
PIM2	3	9.36191e-105	1.08768	0.835	0.254	1.55689e-100
SEC61G	3	1.81318e-104	1.0886	0.987	0.491	3.01532e-100
CCR10	3	1.89804e-102	1.04062	0.218	0.009	3.15644e-98
HRASLS2	3	4.77956e-100	1.34526	0.178	0.003	7.94841e-96
IGHG4	3	1.27931e-95	3.83111	0.759	0.327	2.12749e-91
IGHG1	3	7.14212e-89	4.3252	0.837	0.508	1.18774e-84
HERPUD1	3	6.58238e-85	1.09186	0.991	0.706	1.09465e-80
IGKV4-1	3	4.33799e-58	1.05225	0.109	0.003	7.21408e-54
IGHG3	3	4.46068e-38	5.06057	0.699	0.417	7.41811e-34
IGHG2	3	4.0693e-36	3.09573	0.597	0.249	6.76725e-32
IGHM	3	4.7021e-34	1.57664	0.579	0.723	7.81959e-30
IGKC	3	2.61386e-28	3.0984	0.955	0.868	4.34684e-24
IGHA1	3	6.6175e-26	3.33343	0.784	0.454	1.10049e-21
IGLC3	3	3.03323e-19	3.2144	0.552	0.368	5.04426e-15
IGHA2	3	3.40971e-16	3.20105	0.39	0.21	5.67034e-12
IGLL5	3	2.19811e-14	2.6578	0.171	0.062	3.65545e-10
IGLC2	3	2.53528e-14	3.36297	0.808	0.607	4.21617e-10
APOA2	4	3.88652e-282	3.6745	0.763	0.062	6.46328e-278
DLK1	4	6.19036e-141	2.24537	0.216	0	1.02946e-136
SPINK1	4	4.23522e-108	2.22779	0.191	0.003	7.04317e-104
RBP4	4	5.43376e-100	2.01282	0.227	0.009	9.03635e-96
APOC1	4	3.0654e-91	2.11489	0.446	0.074	5.09777e-87
GAPDH	4	1.38951e-82	1.14638	0.975	0.864	2.31076e-78
IGFBP1	4	1.79574e-79	1.77447	0.173	0.006	2.98631e-75
HCST	4	1.69613e-78	1.66815	0.737	0.307	2.82067e-74
S100A11	4	2.90366e-78	1.5664	0.788	0.38	4.82879e-74
FABP1	4	3.29389e-77	2.06741	0.198	0.011	5.47774e-73
APOE	4	1.31928e-76	2.05995	0.453	0.095	2.19397e-72
DHRS9	4	1.7655e-73	1.81744	0.216	0.016	2.93602e-69
APOD	4	4.11016e-72	1.9663	0.108	0	6.8352e-68
PTMS	4	5.86536e-64	2.06834	0.324	0.054	9.75409e-60
MT2A	4	3.68457e-63	1.82691	0.532	0.161	6.12743e-59
APOH	4	3.65979e-57	1.56659	0.144	0.007	6.08623e-53
CTSH	4	1.27086e-52	1.14592	0.799	0.51	2.11344e-48
GPR34	4	1.30748e-51	1.65428	0.187	0.019	2.17434e-47
U62317.5	4	7.74493e-49	1.87979	0.342	0.08	1.28798e-44
GBP2	4	4.33959e-48	1.38715	0.399	0.103	7.21673e-44
APOA1	4	2.61887e-47	1.71592	0.183	0.02	4.35518e-43
VAMP5	4	3.22845e-47	1.45945	0.565	0.239	5.36892e-43
PSME2	4	1.40716e-46	1.03371	0.813	0.573	2.34011e-42
CAPG	4	2.46544e-46	1.02498	0.723	0.387	4.10003e-42
TF	4	8.90105e-46	1.34109	0.112	0.005	1.48024e-41
MRPL44	4	5.89906e-44	1.33704	0.547	0.218	9.81014e-40
IFI44L	4	6.21675e-44	1.32529	0.45	0.137	1.03385e-39
DBI	4	4.4065e-43	1.0815	0.809	0.561	7.32802e-39
GBP1	4	6.97794e-40	1.53416	0.291	0.066	1.16043e-35
TTR	4	2.22704e-39	1.30757	0.104	0.006	3.70356e-35
DUSP4	4	5.13461e-39	1.24327	0.158	0.018	8.53886e-35
RGS10	4	5.21399e-36	1.38579	0.478	0.2	8.67087e-32
MIR155HG	4	5.82123e-36	1.57429	0.41	0.144	9.68071e-32
OAS1	4	5.93582e-36	1.20321	0.561	0.267	9.87128e-32
ITGAX	4	2.24013e-34	1.3273	0.252	0.056	3.72533e-30
EPSTI1	4	4.24399e-34	1.14045	0.558	0.271	7.05776e-30
GRN	4	4.3773e-34	1.19504	0.619	0.36	7.27946e-30
CCR1	4	8.64807e-34	1.1581	0.115	0.01	1.43817e-29
ISG15	4	1.71883e-33	1.77317	0.554	0.286	2.85841e-29
LINC01857	4	6.5524e-33	1.27214	0.662	0.377	1.08966e-28
FAS	4	1.35006e-31	1.43445	0.209	0.043	2.24515e-27
ACP5	4	4.27322e-30	1.04342	0.579	0.315	7.10636e-26
CMTM3	4	5.86638e-30	1.14073	0.194	0.038	9.7558e-26
IFIT3	4	2.94956e-29	1.63567	0.201	0.043	4.90511e-25
GBP4	4	3.81799e-29	1.14759	0.367	0.127	6.34931e-25
CYTOR	4	5.79489e-29	1.47686	0.424	0.191	9.6369e-25
RASSF4	4	2.25143e-28	1.16245	0.119	0.015	3.74413e-24
PARP9	4	1.09399e-27	1.13172	0.363	0.129	1.8193e-23
LY96	4	1.21436e-27	1.16075	0.5	0.258	2.01948e-23
CXCR3	4	1.83923e-26	1.17483	0.363	0.142	3.05864e-22
TYMP	4	3.27683e-26	1.07749	0.586	0.367	5.44936e-22
CTSC	4	3.73797e-26	1.26313	0.5	0.28	6.21625e-22
IFI44	4	1.82526e-24	1.11474	0.205	0.051	3.03541e-20
CD86	4	7.40389e-24	1.01924	0.388	0.163	1.23127e-19
MTHFD2	4	6.21276e-23	1.22328	0.313	0.121	1.03318e-18
EBI3	4	1.81151e-22	1.1596	0.158	0.034	3.01253e-18
RGS1	4	5.46983e-21	1.04611	0.446	0.222	9.09632e-17
STAMBPL1	4	7.64105e-21	1.09147	0.273	0.097	1.27071e-16
LILRA4	4	2.26745e-20	1.40193	0.162	0.039	3.77076e-16
BATF	4	5.58311e-20	1.21011	0.252	0.087	9.28471e-16
BHLHE40	4	4.27219e-19	1.03912	0.187	0.052	7.10465e-15
WARS	4	1.17835e-15	1.08154	0.291	0.131	1.95959e-11
FBXO6	4	2.29099e-15	1.05491	0.234	0.092	3.80991e-11
TESC	4	2.55847e-15	1.17286	0.212	0.078	4.25473e-11
SELENOP	4	1.24404e-14	1.05852	0.115	0.028	2.06884e-10
SOCS3	4	1.54663e-13	1.03606	0.205	0.078	2.57205e-09
LGALS1	4	1.69718e-12	1.02852	0.536	0.401	2.82241e-08
SPATS2L	4	2.10693e-12	1.04519	0.108	0.028	3.50382e-08
MIR4435-2HG	4	1.48197e-11	1.10455	0.18	0.073	2.46451e-07
IFI6	4	5.30812e-10	1.26489	0.302	0.178	8.8274e-06
SLC11A1	5	1.67855e-101	1.84161	0.335	0.02	2.79143e-97
FGR	5	1.67425e-95	1.94661	0.713	0.135	2.78427e-91
TNFRSF1B	5	2.2284e-80	1.84086	0.665	0.139	3.70582e-76
ITGAX/CD11c	5	2.16488e-65	1.77433	0.401	0.055	3.60019e-61
HCK	5	2.06357e-64	1.3844	0.533	0.096	3.43172e-60
ARL4D	5	3.16999e-60	1.64301	0.311	0.034	5.27169e-56
MPP6	5	1.81492e-56	1.80329	0.395	0.062	3.01821e-52
ITGB2	5	4.98029e-55	1.42277	0.808	0.314	8.28222e-51
DAPP1	5	3.93989e-51	1.38909	0.856	0.411	6.55203e-47
CIB1	5	2.31195e-49	1.36667	0.94	0.626	3.84477e-45
FCRL3	5	5.96844e-49	1.5256	0.599	0.166	9.92552e-45
ZEB2	5	2.92665e-48	1.31931	0.737	0.264	4.86702e-44
LILRB2	5	6.14508e-47	1.45943	0.186	0.014	1.02193e-42
CD72	5	8.9732e-44	1.21062	0.766	0.303	1.49224e-39
FCRL5	5	2.01035e-43	1.23386	0.814	0.378	3.34321e-39
MS4A7	5	1.86456e-40	1.46183	0.383	0.079	3.10076e-36
PPP1R14A	5	3.40909e-36	1.36873	0.425	0.104	5.66931e-32
CEMIP2	5	8.53021e-36	1.10943	0.647	0.233	1.41857e-31
PLEK	5	1.96041e-34	1.04213	0.683	0.265	3.26016e-30
CLN8	5	2.93882e-34	1.16502	0.521	0.158	4.88726e-30
DTX1	5	8.40447e-33	1.19077	0.228	0.033	1.39766e-28
RIN3	5	1.35694e-32	1.15966	0.365	0.082	2.2566e-28
TUBB6	5	1.74898e-31	1.34175	0.257	0.046	2.90856e-27
MACROD2	5	6.59026e-31	1.39184	0.269	0.05	1.09596e-26
METRNL	5	9.66279e-30	1.34524	0.287	0.06	1.60692e-25
TSPAN3	5	1.74639e-29	1.03095	0.713	0.354	2.90425e-25
TENT5A	5	1.15415e-28	1.34799	0.293	0.061	1.91935e-24
ADAP1	5	3.40242e-28	1.20132	0.174	0.023	5.65822e-24
ITGB2-AS1	5	5.56574e-27	1.20913	0.323	0.079	9.25583e-23
CD84	5	6.06005e-26	1.07401	0.437	0.137	1.00779e-21
BATF	5	8.63801e-26	1.11683	0.335	0.089	1.4365e-21
ADAP2	5	2.63002e-25	1.10449	0.168	0.024	4.37372e-21
TTN	5	4.7809e-25	1.18721	0.365	0.103	7.95063e-21
CBLB	5	9.513e-25	1.10024	0.341	0.091	1.58201e-20
GPR137B	5	7.55391e-24	1.27485	0.18	0.03	1.25622e-19
CYTH4	5	2.11545e-23	1.16354	0.515	0.207	3.518e-19
LRMP	5	6.73774e-23	1.16153	0.527	0.224	1.12049e-18
SYT11	5	3.3414e-22	1.00759	0.108	0.011	5.55675e-18
FCGR2A	5	3.04131e-20	1.01994	0.192	0.038	5.05771e-16
DNASE1L3	5	1.48928e-19	1.15891	0.156	0.027	2.47668e-15
SLC25A29	5	6.16534e-19	1.03512	0.15	0.025	1.0253e-14
FGD4	5	4.68615e-18	1.09009	0.162	0.031	7.79308e-14
VNN2	5	2.92336e-17	1.02428	0.269	0.08	4.86155e-13
ZBTB32	5	4.34365e-17	1.0415	0.323	0.111	7.22349e-13
GFOD1	5	1.29817e-15	1.05625	0.216	0.058	2.15886e-11
TBX21	5	1.98585e-15	1.02359	0.18	0.043	3.30248e-11
PLXNC1	5	3.40538e-15	1.00884	0.234	0.069	5.66315e-11
ADGRE5	5	8.58699e-15	1.02528	0.401	0.177	1.42802e-10
PACSIN2	5	1.24143e-14	1.01447	0.204	0.056	2.0645e-10
CST7	5	1.43069e-06	1.24338	0.198	0.09	0.0237924
