# Supplementary material for: Global immune characterization of HBV/HCV-related hepatocellular carcinoma identifies macrophage and T-cell subsets associated with disease progression
Source: Cell Discov. 2020 Dec 8;6:90. doi: 10.1038/s41421-020-00214-5 (PMC7721904; doi:10.1038/s41421-020-00214-5)
Supplement: Supplementary file 3 — Supplementary Table S6 [file 41421_2020_214_MOESM3_ESM.xlsx]

## Sheet: Sheet1
Table S6. Differential expression genes between early stage and advanced HCC in effector CD8+ T Cells.
Genes	logFC	logCPM	F	PValue
MYOM2	-2.61466	9.25217	986.445	3.21551e-194
RPS26	-1.8064	11.0875	1587.92	8.33311e-294
RPS20	-1.41118	10.1882	1076.96	6.14323e-210
RPL13A	-1.35605	11.1931	2149.77	0
IL32	-1.16963	11.2562	1455.81	7.21937e-273
CX3CR1	-1.12496	9.35627	308.668	1.11716e-66
PLEK	-1.08584	9.62688	422.151	2.28404e-89
ASCL2	-0.991734	9.21002	222.939	3.95356e-49
CISH	-0.940873	9.09229	217.375	1.37258e-37
AC020659.1	-0.859453	9.07292	202.766	1.94579e-31
IRF1	-0.813223	9.54097	194.05	3.93557e-43
HLA-DQA2	-0.807799	9.31417	160.345	4.46824e-36
CDKN2D	-0.780081	9.20734	157.684	1.08617e-32
CES1	-0.717913	9.09866	128.499	2.30503e-23
RPL7	-0.705355	10.6249	586.644	3.05712e-121
EMP3	-0.698873	10.2317	372.769	1.44167e-79
LAIR2	-0.696291	9.25592	90.2401	3.47841e-21
CD52	-0.680134	11.5699	612.191	4.33773e-126
GIMAP7	-0.676142	10.1246	302.458	2.02849e-65
GRAP2	-0.675533	9.23234	119.545	1.10325e-26
MRPS6	-0.670098	9.21453	118.035	1.75755e-25
RPL31	-0.668508	10.2081	364.072	7.87521e-78
TRAC	-0.667968	10.6897	370.402	4.27855e-79
CD48	-0.664024	10.1829	323.794	9.75466e-70
GNLY	-0.657188	12.0053	196.397	1.27668e-43
VCL	-0.655367	9.0925	118.872	1.01646e-19
RPL27A	-0.639248	10.9462	559.895	3.89275e-116
TPST2	-0.628964	9.41285	123.689	2.49603e-28
OASL	-0.623878	9.12227	101.761	6.91125e-19
SPN	-0.615383	9.34005	105.932	1.51406e-24
RPS11	-0.614318	10.8834	576.659	2.44067e-119
APOBEC3C	-0.609198	9.27702	96.0372	1.98414e-22
APOBEC3G	-0.605659	9.62802	135.37	8.31217e-31
NSG1	-0.587935	9.0482	115.477	6.90793e-16
IFITM2	-0.583393	10.0152	168.929	7.03614e-38
SLC9A3R1	-0.569964	9.38197	98.6519	5.46243e-23
RPS2	-0.565816	12.3136	907.125	3.27585e-180
TNFRSF1A	-0.564583	9.1453	85.9972	1.44944e-16
MBP	-0.56276	9.55332	119.533	1.90885e-27
FAM118A	-0.561914	9.1535	81.6673	8.72646e-17
ZBTB7A	-0.560127	9.26578	81.2359	3.00898e-19
AC004687.1	-0.539313	9.08022	83.2133	7.14895e-14
FGR	-0.533729	9.20221	74.0639	9.81331e-17
EFHD2	-0.533247	9.93528	160.17	4.86219e-36
RPL23A	-0.528569	12.1869	931.755	1.3864e-184
RPL37A	-0.52386	11.503	504.337	1.94464e-105
TGFBR3	-0.523169	9.13712	71.7658	2.46224e-14
CTSC	-0.521318	9.81583	133.736	1.844e-30
RPS17	-0.520691	9.29889	77.3694	2.05232e-18
ARHGAP30	-0.520542	9.34792	81.6388	2.46383e-19
UBA52	-0.518887	11.3071	580.578	4.36904e-120
CARHSP1	-0.516351	9.11758	72.4771	1.40748e-13
S1PR1	-0.513518	9.07767	78.4588	1.04872e-12
LAT	-0.513073	9.50258	96.9425	1.2693e-22
LAIR1	-0.504057	9.0993	71.0108	1.11518e-12
RPS16	-0.499421	11.5103	547.781	8.16285e-114
PIM1	-0.498342	9.25538	63.2768	2.30441e-15
CNN2	-0.498222	9.21997	63.6565	2.20687e-15
C16orf54	-0.49559	9.20888	62.9122	6.24029e-15
RPL21	-0.489715	12.1289	713.483	4.71712e-145
KLRF1	-0.489131	9.05724	69.8575	1.50951e-11
DOK2	-0.483976	9.43665	73.677	1.28736e-17
CD160	-0.482238	9.04534	74.317	2.46366e-11
CISD3	-0.481562	9.1168	62.8753	4.4862e-12
MRPL41	-0.48132	9.2492	66.313	2.45184e-15
ID2	-0.480486	9.78208	86.8728	1.84089e-20
FCRL6	-0.47984	9.34214	66.3275	5.01931e-16
TRGC2	-0.474443	10.0046	77.4454	1.9762e-18
SASH3	-0.472448	9.19837	60.4252	1.82817e-13
XBP1	-0.472342	9.43161	64.8454	1.05224e-15
LTB	-0.468009	9.23763	34.7739	4.0013e-09
KIF19	-0.467742	9.01537	102.344	3.15129e-11
RPL38	-0.466782	11.092	374.929	5.34303e-80
CDK2AP2	-0.466115	9.32684	60.5757	8.9006e-15
SSBP3	-0.464125	9.1661	57.0256	2.72869e-12
RBL2	-0.464089	9.2594	57.891	3.41578e-14
C12orf75	-0.457918	9.65095	87.755	1.18948e-20
RHOH	-0.455706	9.33237	63.629	1.93245e-15
GBP4	-0.455281	9.09393	57.2582	1.51652e-10
TRAF3IP3	-0.454998	9.64263	88.0115	1.04764e-20
PTPN6	-0.454801	9.26606	55.569	1.09473e-13
CDC25B	-0.452831	9.21865	55.1304	5.49362e-13
RPL23	-0.452158	10.2227	174.532	4.70739e-39
STOM	-0.449713	9.29372	59.5015	1.52417e-14
DYNLL1	-0.447601	9.57961	74.082	1.05236e-17
SH2D3C	-0.447392	9.0149	96.2832	2.28152e-10
LINC00861	-0.445649	9.3256	56.4177	7.15082e-14
SBK1	-0.445527	9.03969	72.133	7.29061e-10
RAB37	-0.44426	9.16329	50.7446	2.54422e-11
ITGB1BP1	-0.443769	9.17168	54.0196	1.34256e-11
EZR	-0.442781	9.30233	54.4389	1.9307e-13
GIMAP5	-0.441384	9.03452	72.3646	9.49397e-10
BCL9L	-0.440294	9.13836	52.2192	1.02668e-10
MOB3A	-0.439301	9.07819	58.2754	8.83348e-10
FUT11	-0.43751	9.03952	68.9013	1.44961e-09
TGFBR1	-0.4361	9.04376	67.9604	1.67351e-09
CD81	-0.434647	10.0393	147.56	2.2037e-33
MYO1F	-0.433563	9.55275	74.0558	1.06618e-17
HLA-DQA1	-0.431689	9.25206	46.5017	1.04922e-11
PLEKHF1	-0.430742	9.23123	50.5923	2.70854e-12
TMEM120B	-0.42817	9.03135	73.0754	2.54218e-09
PPP1CA	-0.427727	9.65714	83.0122	1.24678e-19
SH2D1A	-0.42599	9.19713	48.0588	2.42542e-11
RGS3	-0.424615	9.05218	61.2673	4.33044e-09
CHD4	-0.424447	9.09058	50.5691	2.30962e-09
ARHGEF2	-0.424261	9.07665	54.6282	3.16429e-09
TTC38	-0.423708	9.21599	46.119	1.29464e-11
TLN1	-0.423649	9.27026	49.854	1.93642e-12
LINC002481	-0.421992	9.02851	70.9956	4.26799e-09
FASLG	-0.421468	9.05914	57.2027	5.49365e-09
PPP1R14B	-0.417809	9.0393	63.7446	6.8095e-09
MARCKSL1	-0.417337	9.07672	50.5201	6.1322e-09
FBXL5	-0.41678	9.05937	56.67	7.50694e-09
ESD	-0.4143	9.10057	49.4718	4.01619e-09
GIMAP4	-0.413314	9.87693	92.2206	1.30669e-21
IL2RB	-0.412348	9.10684	47.3806	3.93162e-09
TCF7	-0.410704	9.05245	54.5612	1.1472e-08
ORMDL3	-0.410137	9.09561	47.701	6.03232e-09
PSD4	-0.409239	9.0556	55.3341	1.38476e-08
ARHGEF3	-0.408992	9.15448	43.98	9.44998e-10
CTDSP1	-0.408212	9.23958	47.2185	2.11853e-11
AC103702.2	-0.408046	8.98879	147.392	8.92167e-11
NFATC3	-0.406832	9.17179	43.9909	5.1237e-10
TRIM8	-0.405104	9.10697	45.9936	7.04754e-09
RIPOR2	-0.404871	9.44182	53.5475	3.02128e-13
EIF5A	-0.404366	9.35639	51.5769	8.13636e-13
LLGL2	-0.402554	9.15217	43.533	1.89029e-09
YWHAH	-0.399436	9.14648	42.7623	2.62296e-09
ATP5MPL	-0.399267	9.49831	62.5913	3.24658e-15
PRSS23	-0.398979	9.37964	46.1277	1.2672e-11
ARHGAP25	-0.397178	9.18725	42.3055	7.04242e-10
ARPC5L	-0.396978	9.38319	50.571	1.34971e-12
CCDC112	-0.396622	9.01016	78.7221	1.36494e-08
C2orf74	-0.39627	9.03293	61.3301	3.78402e-08
UBTF	-0.394608	9.0907	44.2217	2.44881e-08
SLC20A1	-0.393231	9.15801	41.197	3.16309e-09
EOMES	-0.39112	9.10953	40.842	1.73007e-08
NCL	-0.390713	9.53091	55.3706	1.20936e-13
HLA-A	-0.384033	12.0595	459.365	1.11065e-96
ZNF791	-0.383157	9.06438	45.0214	1.00977e-07
MPHOSPH6	-0.38299	9.02304	63.858	7.18026e-08
SUPT4H1	-0.381291	9.25605	41.6765	1.87568e-10
FGFBP2	-0.380564	10.998	121.4	7.65053e-28
GIMAP2	-0.378314	9.24225	39.7049	4.777e-10
2020-09-07	-0.378191	9.84435	87.0701	1.66958e-20
PRELID1	-0.377552	9.3923	47.7484	5.59446e-12
CCL5	-0.377075	12.1459	239.873	1.26269e-52
PTPRC	-0.376645	10.8692	217.752	4.68458e-48
UTS2	-0.376622	9.06009	45.4864	1.59204e-07
SMIM29	-0.37655	9.05406	48.4111	1.72284e-07
MICU2	-0.374706	9.08305	42.3108	1.25837e-07
PALLD	-0.374554	9.00062	84.3235	3.05399e-08
ERGIC3	-0.374153	9.10145	40.5302	9.28309e-08
RPS3A	-0.373423	12.3041	487.055	4.40154e-102
TRGV2	-0.3728	9.00861	67.6373	8.70618e-08
ADGRG5	-0.371209	9.04506	48.3252	2.69421e-07
ZBTB44	-0.37009	9.11964	36.4158	7.68342e-08
ACAA2	-0.368229	9.15169	37.0021	3.17102e-08
RPLP0	-0.368123	10.4881	129.87	1.21653e-29
ACBD5	-0.367908	9.0362	50.6097	3.11463e-07
RPA1	-0.367809	9.02608	56.7897	2.58359e-07
SNX20	-0.367387	9.07346	41.6933	2.97108e-07
ATP5PB	-0.367352	9.25258	39.1113	8.05478e-10
IMMT	-0.367283	9.08349	39.6908	2.27182e-07
TSC22D4	-0.367122	9.29127	40.1699	2.57956e-10
TNFSF14	-0.366719	9.0498	44.0885	3.59298e-07
HBA1	-0.36624	8.98086	136.953	3.8242e-10
EPHX4	-0.365437	8.97871	189.039	1.07643e-10
RPLP2	-0.364596	11.7431	335.798	3.70902e-72
FLOT1	-0.364392	9.07145	40.985	3.57216e-07
LRRFIP1	-0.36397	9.52731	46.6175	9.89662e-12
SH3KBP1	-0.362409	9.30182	37.2207	1.15241e-09
OXA1L	-0.360896	9.1043	37.3832	2.3288e-07
TSPAN2	-0.360862	9.07023	39.4835	4.80907e-07
C6orf48	-0.360762	9.1379	35.62	8.83552e-08
RPSA	-0.36029	11.4881	263.212	2.0303e-57
FBL	-0.359843	9.17169	34.9628	3.61567e-08
LGALS1	-0.359345	10.2259	45.6661	1.59969e-11
RPS6KA1	-0.358823	9.16651	35.1416	4.62788e-08
SH3BGRL3	-0.355979	11.4134	220.27	1.41007e-48
RNPEPL1	-0.351653	9.33125	39.1821	4.25694e-10
POU2F2	-0.35139	9.02263	48.9587	7.74546e-07
CRIP1	-0.348646	9.62667	44.7767	2.50671e-11
CDC42EP3	-0.348507	9.26504	34.2947	5.10772e-09
CCZ1	-0.346203	9.09277	34.6211	8.26422e-07
RAB29	-0.345478	9.17271	31.7933	1.14907e-07
TUBB	-0.344877	9.33309	35.1635	3.28129e-09
NPTN	-0.34358	9.07987	36.4398	1.36499e-06
COLGALT2	-0.342682	8.97436	220.62	8.90162e-11
PNP	-0.342446	9.09823	33.055	9.94705e-07
RNF167	-0.342142	9.27747	33.3446	8.2906e-09
CCDC28B	-0.340009	9.02018	51.4732	1.60512e-06
ITGA5	-0.339844	9.02167	49.8555	1.78423e-06
GPR174	-0.339061	9.09752	32.4207	1.3276e-06
THRAP3	-0.339035	9.33652	35.386	2.92989e-09
RASSF1	-0.338105	9.22844	31.7152	3.47109e-08
RPL10A	-0.337978	11.4672	253.201	2.29295e-55
RASSF7	-0.337784	9.07361	35.0688	2.31001e-06
HDAC1	-0.336819	9.18034	30.8932	1.91388e-07
CDK13	-0.336603	9.19738	30.2934	1.11994e-07
SLFN5	-0.336585	9.36733	33.5175	7.5908e-09
S100A4	-0.335447	11.8783	149.092	1.04672e-33
MCM3	-0.334404	9.03657	42.1246	3.35054e-06
PMVK	-0.333561	9.05425	37.8372	3.56215e-06
SYNGR1	-0.333381	9.09142	29.1085	2.23509e-06
RNFT1	-0.333313	9.03238	43.4279	3.5238e-06
RAD9A	-0.332912	9.06238	35.6781	3.47359e-06
GNAQ	-0.332677	8.9889	93.2663	1.73546e-07
THRA	-0.331602	9.01465	52.122	2.51284e-06
CTR9	-0.331014	9.03286	42.2266	4.1329e-06
RPS6	-0.330912	11.9576	299.858	6.838e-65
TM4SF19	-0.330847	8.97513	189.654	9.87679e-10
DAXX	-0.33019	9.08614	32.0916	3.16424e-06
NMUR1	-0.32855	9.01803	48.9993	3.3166e-06
PLEKHO2	-0.328229	8.99806	70.4327	9.68312e-07
BCL11B	-0.327737	9.2263	28.3991	1.04018e-07
CD2AP	-0.3268	8.99278	81.19	4.70508e-07
GRK6	-0.326716	9.16783	29.1215	5.81086e-07
MIAT	-0.326668	9.24535	28.2925	1.09863e-07
LRRC75A	-0.326401	9.00265	62.4245	1.65927e-06
ITCH	-0.326087	9.02552	44.6571	4.778e-06
EIF3M	-0.32606	9.36837	35.2557	3.13078e-09
GPR68	-0.326016	8.98843	93.1249	2.55606e-07
KLF2	-0.325963	10.7477	83.5313	9.63877e-20
FLT3LG	-0.325166	9.05558	35.3463	5.86258e-06
ARHGAP10	-0.325146	9.01272	50.9129	3.94822e-06
TSHZ1	-0.325063	9.00635	57.8838	2.5052e-06
TOMM7	-0.325063	10.3646	109.313	2.87248e-25
GBP1	-0.323608	9.12133	26.8815	2.53518e-06
PPP1R18	-0.322936	9.484	37.879	8.24836e-10
S100A11	-0.322551	9.92665	53.3246	3.37924e-13
CAMK4	-0.322109	9.05241	33.9586	7.61652e-06
PPP5C	-0.321202	9.02009	45.5398	6.02979e-06
TPD52	-0.321177	9.01715	48.1226	5.00501e-06
LTBP4	-0.32092	9.06728	31.3391	7.42356e-06
HNRNPAB	-0.32072	9.0791	30.9321	6.50731e-06
CXCR3	-0.320225	9.07775	29.7182	7.12875e-06
PHF23	-0.319565	9.02351	43.1039	7.41292e-06
DGCR8	-0.319547	9.0117	51.0111	4.94977e-06
CALHM2	-0.319231	9.08527	30.5345	6.29423e-06
SNX18	-0.318236	8.99876	64.6329	2.31782e-06
REST	-0.31823	9.17652	27.2407	8.48711e-07
MTPN	-0.318099	9.21722	28.0267	3.0172e-07
ST3GAL2	-0.317828	8.99739	65.7889	1.89007e-06
RAB11A	-0.317258	9.19227	28.4796	6.16608e-07
APBB1IP	-0.316563	9.38549	33.4442	7.87991e-09
TMEM250	-0.316422	9.06921	31.5013	9.50243e-06
LINC02446	-0.316067	9.06889	26.7386	1.05158e-05
RPL36AL	-0.315774	10.4409	117.986	4.07353e-27
LCP2	-0.315626	9.12988	27.2805	3.33091e-06
GOLGA4	-0.314597	9.25108	26.6477	2.55711e-07
CCM2	-0.314237	9.20042	27.4085	6.28972e-07
RHOF	-0.313074	9.29075	28.8098	8.4261e-08
AHNAK	-0.31299	9.49779	33.767	6.68411e-09
PFDN6	-0.312615	9.0435	35.0444	1.49355e-05
MT1E	-0.311872	9.08212	26.8732	1.10338e-05
GLS	-0.311792	9.20512	26.2158	6.55994e-07
CNOT9	-0.311605	9.05728	32.0353	1.46533e-05
IMPDH1	-0.311247	9.02628	40.1468	1.29207e-05
H3F3A	-0.31076	10.5931	131.552	5.35293e-30
IL27RA	-0.310468	9.08565	28.7752	1.13704e-05
TOR2A	-0.309629	9.04422	34.4015	1.70041e-05
SLAMF7	-0.309607	9.0839	28.5007	1.23271e-05
BTBD6	-0.308774	9.06114	31.1792	1.73922e-05
PYCARD	-0.308544	9.26364	26.9413	2.19881e-07
ARL6IP1	-0.308485	9.3888	32.7159	1.14263e-08
KIF2A	-0.308072	9.18571	25.96	1.50671e-06
PTPN7	-0.307888	9.29494	26.0037	3.56149e-07
AC090152.1	-0.307847	9.03383	36.0338	1.75429e-05
APOL2	-0.306969	9.06767	29.0446	1.90242e-05
DPH5	-0.306259	9.01816	43.1302	1.45208e-05
CEP78	-0.306055	9.20064	23.5392	1.26943e-06
SET	-0.305531	9.52569	34.5143	4.5671e-09
STX7	-0.305101	9.05774	30.0889	2.24692e-05
NUMA1	-0.305021	9.04587	32.6401	2.22729e-05
CHST12	-0.304663	9.49223	34.6684	4.22239e-09
GNPTAB	-0.303904	9.14351	24.4583	5.79332e-06
AC092683.1	-0.30379	9.00052	56.5585	7.26296e-06
CDCA4	-0.303779	9.02565	38.8957	2.11349e-05
POLR2J3.1	-0.303324	9.30905	25.5616	4.47191e-07
ZNF143	-0.302537	9.01514	43.3215	1.82793e-05
IL16	-0.3019	9.17268	25.0041	3.04343e-06
ARFGAP3	-0.300719	9.06362	29.2328	2.72315e-05
ATP6V1D	-0.300155	9.09706	26.495	1.7266e-05
DYRK2	-0.300022	9.0689	28.3038	2.60928e-05
PA2G4	-0.298134	9.26707	25.4621	4.70712e-07
SPSB2	-0.298128	8.98887	76.0294	2.65823e-06
CCDC69	-0.29765	9.09925	25.0958	2.06843e-05
ADCY7	-0.297596	9.05082	29.7159	3.41588e-05
PURA	-0.297389	9.17523	24.0808	4.37364e-06
SNRPD1	-0.296279	9.21034	25.7343	1.8834e-06
ARID1A	-0.295537	9.11697	24.1544	1.56854e-05
HDGF	-0.295525	9.10627	25.1756	2.06494e-05
PRR5	-0.295222	9.18393	23.9281	4.04776e-06
RPL9	-0.294836	11.6822	220.497	1.26571e-48
USP14	-0.2948	9.08368	25.9663	3.14706e-05
KIAA0930	-0.294791	8.99913	55.139	1.23987e-05
DUSP23	-0.294678	9.04662	30.7821	3.96878e-05
LCK	-0.294672	9.78029	48.289	4.25994e-12
NKG7	-0.29414	12.5497	174.52	4.73628e-39
TAGLN2	-0.294103	9.64188	33.6548	7.07753e-09
LSP1	-0.294077	9.94458	56.5298	6.75996e-14
LILRB1	-0.29364	9.08895	24.4289	2.91055e-05
KRAS	-0.293118	9.14592	23.6826	1.07552e-05
SH3BP1	-0.292284	9.11584	24.0667	2.02072e-05
BAZ1B	-0.292131	9.09182	24.5372	3.20069e-05
ESYT1	-0.292035	9.05698	27.828	4.65103e-05
HNRNPM	-0.291607	9.31601	25.7352	4.08948e-07
GBP5	-0.291514	9.31561	22.5045	2.16784e-06
ATXN2	-0.290583	9.05405	28.2247	4.93576e-05
SERPINB6	-0.290292	9.14995	22.1343	1.2265e-05
ST8SIA4	-0.289978	9.06411	26.8621	4.96509e-05
RPL17	-0.288848	9.98411	53.3858	3.27694e-13
SAMD9	-0.288421	9.20858	22.0775	3.93108e-06
TGFB1	-0.287433	9.65841	37.7512	8.80145e-10
CORO1A	-0.286906	10.4584	68.4351	1.75348e-16
TRIM56	-0.286649	9.15891	21.0501	1.32926e-05
ANXA6	-0.286369	9.49943	30.21	4.11258e-08
LIPT1	-0.286217	9.00206	48.9571	2.70318e-05
VEZF1	-0.286119	9.03319	31.432	6.41198e-05
MED29	-0.285907	9.02624	33.6111	5.91226e-05
MT-ND1	-0.285629	11.3968	103.605	4.75923e-24
RUFY1	-0.285352	9.01233	39.8051	4.79015e-05
TRGV8	-0.28498	8.97106	184.921	1.51586e-08
ORMDL2	-0.284435	9.07259	25.5002	6.32756e-05
FMNL1	-0.284435	9.46174	29.2009	6.8954e-08
RAD21	-0.284403	9.18282	22.0863	8.49253e-06
RAF1	-0.284222	9.07115	25.1595	6.90373e-05
BLOC1S3	-0.284217	8.98089	95.0609	1.83259e-06
RASGRP1	-0.283486	9.20486	21.3467	5.40778e-06
SLBP	-0.283369	9.14898	22.7604	1.94826e-05
ISCA2	-0.282751	9.07456	25.0679	6.9766e-05
BRD4	-0.281831	9.15611	21.8462	1.8277e-05
PROCR	-0.281585	8.97583	123.127	4.5328e-07
PLEC	-0.281519	9.02026	34.7058	6.95386e-05
TRMT13	-0.281467	9.03819	29.0725	8.96197e-05
PRAF2	-0.280957	9.0121	39.1085	6.19001e-05
MFAP1	-0.280782	9.03933	28.993	9.18348e-05
FKBP15	-0.280723	8.99613	52.8085	2.46806e-05
CDK6	-0.280699	9.03028	30.085	8.49938e-05
C1orf56	-0.280682	9.78896	27.4504	1.69276e-07
NOP10	-0.280515	9.34337	25.9215	3.71548e-07
SPATA13	-0.280225	9.10178	22.5264	5.73824e-05
YY1	-0.280171	9.2501	21.9292	2.92041e-06
GAR1	-0.279938	9.01067	40.0573	5.75375e-05
NUAK2	-0.279927	8.96791	257.929	1.04058e-09
RNF5	-0.279681	9.08414	23.7033	7.69863e-05
ADA	-0.279376	9.06325	25.3544	9.69774e-05
MAZ	-0.279019	9.31283	23.642	1.20374e-06
PCSK7	-0.278875	9.52425	27.2126	1.91274e-07
RAMMET	-0.278581	9.08659	23.5761	7.68028e-05
WDR77	-0.278533	9.00289	45.5916	4.61913e-05
RPS27L	-0.27823	9.43497	25.7256	4.10981e-07
RNF26	-0.277962	8.98122	88.8442	3.32585e-06
SRPK2	-0.277847	9.23688	21.701	4.42944e-06
RPS10	-0.277824	11.7859	181.572	1.58328e-40
EVI2B	-0.27776	9.35486	23.9658	1.01836e-06
CSTB	-0.277683	9.49658	29.2106	6.86115e-08
GZMA	-0.277327	10.7616	65.5531	7.3892e-16
RAP2B	-0.277096	9.19498	20.3477	1.12713e-05
FAM50B	-0.277032	8.97963	95.5817	2.71365e-06
MED11	-0.276721	9.06858	24.2986	0.000108455
SLU7	-0.275497	9.12308	21.2637	5.50984e-05
S1PR5	-0.275432	9.25022	21.3374	3.96966e-06
DBP	-0.274961	9.05167	25.8483	0.000131909
TAOK3	-0.27446	9.25224	21.1284	4.4244e-06
NOP56	-0.274424	9.15443	20.7047	3.09735e-05
KLRG1	-0.273985	9.76297	33.2955	8.50096e-09
TTC22	-0.273761	8.99223	56.6466	2.62761e-05
MYD88	-0.273757	9.02534	31.3965	0.000117452
SLC25A6	-0.27309	9.96794	50.4464	1.43711e-12
RPS14	-0.272536	12.5053	251.944	4.15381e-55
ANXA2	-0.271838	9.42119	23.7213	1.15543e-06
ZNF106	-0.270906	9.04929	24.7095	0.000157578
AGO3	-0.27059	9.05017	24.6401	0.000158432
GNL2	-0.270335	8.99948	46.1393	6.53844e-05
SNRPC	-0.269642	9.16803	21.2849	3.30621e-05
FKBP2	-0.269465	9.14042	19.6277	5.49111e-05
BCL2L1	-0.269368	9.0391	26.5988	0.000172768
TSEN15	-0.269257	9.05639	24.4696	0.000181429
PRPF6	-0.268716	9.07232	22.2803	0.000155872
ACAT1	-0.268458	9.0342	27.7481	0.00017872
LIMD2	-0.268021	9.67234	27.8154	1.40341e-07
SPEF2	-0.267961	8.99526	49.2875	5.24259e-05
GLTP	-0.267957	9.10639	20.6732	0.000106794
RRP15	-0.267937	9.01025	36.2605	0.000127633
RSF1	-0.267782	9.21914	19.6949	1.3052e-05
ERG28	-0.267656	9.07201	22.6767	0.000170162
MED27	-0.267324	9.00078	43.8228	8.34844e-05
KIF3A	-0.267287	9.01803	31.8288	0.000151596
RRP1B	-0.267243	9.03672	27.1159	0.000186171
GBP3	-0.267236	9.07302	21.5078	0.000170073
SLC35E3	-0.266954	9.02834	27.251	0.00017759
LCOR	-0.26688	9.05057	23.9867	0.000193017
SNRK	-0.266306	9.10847	20.1067	0.000113576
SEC13	-0.266007	9.03411	27.4818	0.000198366
PDLIM2	-0.265784	9.19988	19.7365	2.19642e-05
HMGA1	-0.265781	9.10123	20.1418	0.000150514
PFKP	-0.265321	9.03307	27.1619	0.000217825
GATA3	-0.26493	9.07921	20.9956	0.000183053
CBX6	-0.264814	9.09957	20.308	0.000141355
ADH5	-0.264788	9.2128	20.6729	1.84968e-05
RPL18A	-0.264763	12.106	221.709	7.10354e-49
SREK1IP1	-0.264702	9.10338	19.7309	0.000137838
HLA-DMB	-0.264409	9.00918	34.624	0.00015873
SREBF2	-0.264154	8.98872	59.493	3.47102e-05
EPRS	-0.264111	9.09891	19.959	0.000141355
PTPRE	-0.26392	9.09934	19.6785	0.000153117
ATP5F1A	-0.263306	9.3814	23.1429	1.55805e-06
PELO	-0.263166	8.99689	45.8883	8.46461e-05
HMCES	-0.262943	9.04412	24.8092	0.000246706
BZW1	-0.262732	9.33851	22.4234	2.26082e-06
FAM207A	-0.262607	9.00508	38.5055	0.000129392
COPB1	-0.262597	9.10884	19.584	0.000132202
SLC16A7	-0.262542	9.05122	23.3249	0.000258374
UPF3A	-0.262536	9.12105	18.9516	0.000128028
TMEM18	-0.262506	9.0331	26.5024	0.000241639
SPAG7	-0.26195	9.15768	19.2322	6.49218e-05
DCAF5	-0.261764	9.07053	21.4346	0.000241398
TRABD	-0.261722	9.26134	19.8157	9.44513e-06
DGKZ	-0.261169	9.38987	23.1355	1.56401e-06
TRIM38	-0.260635	9.15351	18.4247	7.8706e-05
ZNF276	-0.260378	9.16903	18.3283	6.07726e-05
ST6GAL1	-0.259905	9.0831	20.4083	0.000231185
MFSD10	-0.259675	9.29157	19.3428	1.11999e-05
CYTH4	-0.259627	9.24559	19.0494	1.47108e-05
HSPA9	-0.259591	9.12099	19.3299	0.000138005
HLA-DRA	-0.259373	9.63763	17.2946	3.26648e-05
COPB2	-0.259006	9.0778	20.6793	0.000256974
CHD8	-0.258937	9.04555	23.427	0.000303525
RRS1	-0.258873	8.98957	55.1882	5.71373e-05
CASP8AP2	-0.258701	9.02528	27.6204	0.000292404
FAM89B	-0.258574	9.1932	18.5399	4.3578e-05
RFLNB	-0.258436	9.02057	28.7466	0.000263716
BORCS7	-0.258347	9.11161	18.3911	0.000189061
FADD	-0.257865	9.01783	30.561	0.000275102
RDX	-0.257641	9.00954	33.6703	0.000209129
POP4	-0.257203	9.07895	20.167	0.000277747
RNASEH2B	-0.257072	9.24124	18.3108	1.98026e-05
SSBP4	-0.256715	9.43497	23.4142	1.3541e-06
RHOU	-0.256546	8.99172	49.5623	8.40509e-05
VKORC1	-0.256444	9.11996	18.9661	0.000173667
PWP1	-0.25627	9.09287	19.4607	0.000255412
TOP1	-0.256162	9.154	17.7065	0.000101879
RPL27	-0.256062	11.1286	124.973	1.3318e-28
LIMA1	-0.256049	9.04442	22.712	0.000365804
ABHD17A	-0.255939	9.84349	36.0013	2.14222e-09
NABP1	-0.255661	9.11851	17.5933	0.000189433
PLA2G16	-0.25538	9.15981	17.9395	9.49787e-05
LSM2	-0.254574	9.15137	18.2836	0.000112639
ARCN1	-0.254527	9.03526	24.9076	0.000375165
DPH3	-0.254316	9.03521	24.772	0.000375165
TGS1	-0.253858	9.06612	20.6173	0.000373951
C1orf216	-0.253639	8.9887	54.4379	7.20005e-05
POLK	-0.253529	9.04708	21.9438	0.000406736
GBP2	-0.253399	9.24119	17.301	3.25556e-05
RPLP1	-0.253273	12.7146	165.242	4.17952e-37
ANKRD44	-0.253267	9.31746	19.182	1.21794e-05
PRKD2	-0.253211	9.03488	24.3541	0.000414414
PLP2	-0.253151	9.16971	16.7112	0.000100559
CCT6A	-0.252582	9.17019	18.336	9.40335e-05
LASP1	-0.252536	9.13821	17.7159	0.000164238
AJM1	-0.252194	9.0026	37.3906	0.000221292
MRPL48	-0.252101	9.06404	20.8109	0.00040948
FAM169A	-0.25202	8.98103	72.2284	2.54293e-05
TRBV14	-0.251423	8.96347	292.343	1.36841e-11
UBL4A	-0.251382	9.02681	26.4752	0.000415739
PDXK	-0.251158	9.01577	29.5356	0.000372462
PRSS21	-0.251152	8.97544	100.367	5.67244e-06
LRIF1	-0.251101	9.035	23.6782	0.00045754
HSD17B11	-0.250981	9.21702	17.7769	4.72783e-05
HIRIP3	-0.250938	9.00511	35.0203	0.000287465
TAX1BP1	-0.250933	9.25856	17.9762	2.28609e-05
RILPL2	-0.250694	9.15656	17.6338	0.000129018
APBA3	-0.25068	9.00032	38.6607	0.000224796
FYB1	-0.250348	9.61987	25.3402	5.01222e-07
MYADM	-0.250283	9.07692	18.3489	0.000388672
RGS19	-0.250006	9.23864	17.6397	3.31535e-05
NDUFC1	-0.24999	9.20237	18.2481	6.27092e-05
GIMAP6	-0.249553	9.12414	17.3645	0.000237125
ARL4C	-0.249064	10.0867	40.324	2.38575e-10
PPP1R12A	-0.248998	9.35081	19.315	1.13638e-05
ITGAL	-0.248694	9.33938	18.8972	1.41304e-05
ZMAT3	-0.248413	9.02993	24.1903	0.000481801
MT-ND6	-0.247981	9.06493	19.5771	0.000483927
LYSMD2	-0.247891	9.14667	17.5763	0.000180289
TPM4	-0.247834	9.17484	14.9782	0.000112635
IRF2	-0.247529	9.15377	17.1447	0.000174979
NUB1	-0.24673	9.21038	17.3403	6.66905e-05
GAB3	-0.246653	9.11097	16.9938	0.000341344
RXRA	-0.24645	8.97663	88.4358	1.33369e-05
C19orf12	-0.246368	9.05367	20.2879	0.000589835
DDX11	-0.246339	8.97379	107.549	5.18326e-06
ZNF706	-0.246256	9.27378	19.081	2.05525e-05
CBR4	-0.246148	9.03586	22.7625	0.000619517
MTCH2	-0.245947	9.05643	20.393	0.000587725
TTC1	-0.245938	9.10895	17.4098	0.000372363
UBE2L3	-0.245583	9.31383	19.4352	1.06733e-05
SERPINB1	-0.245557	9.30522	17.4966	2.93847e-05
VPS35	-0.245134	9.10365	17.3693	0.000395309
ELF2	-0.245093	9.07461	18.5378	0.00054447
LFNG	-0.244969	9.0378	22.1521	0.000626829
SLCO3A1	-0.244933	9.0581	19.3695	0.000637993
TADA3	-0.244801	9.17187	16.5125	0.000163218
TXNDC17	-0.244427	9.09992	17.3413	0.000439839
TMEM107	-0.244393	9.07817	18.1931	0.000530681
CTDSP2	-0.244097	9.04829	20.7835	0.000645566
ELMSAN1	-0.243504	9.02734	24.2484	0.0006378
BCL2A1	-0.243484	9.02548	24.6573	0.000622662
SLC35B2	-0.242979	9.00795	31.3093	0.000473145
S100A6	-0.242711	10.9348	65.0127	9.67853e-16
TAF15	-0.242544	9.12018	16.7113	0.000377686
MRPS23	-0.242525	9.06762	19.0787	0.000665957
HABP4	-0.242513	8.99489	41.0046	0.000247433
SUN2	-0.241596	9.54026	23.6177	1.21895e-06
DNTTIP1	-0.241475	9.00899	30.527	0.000555695
ASF1A	-0.241321	9.08124	17.604	0.000656112
EWSR1	-0.240873	9.18186	16.1871	0.000169411
ARL6IP6	-0.240873	9.07026	18.4563	0.000711477
RBM7	-0.240654	9.03252	22.2997	0.000813574
RPS29	-0.240612	12.1968	150.852	4.4531e-34
AKTIP	-0.24059	9.02858	23.3115	0.000789517
SCAMP2	-0.240255	9.19569	16.0668	0.000136482
FN3KRP	-0.240239	8.99884	36.829	0.000365373
PCNA	-0.240147	9.03188	22.6076	0.000735088
ABCF1	-0.239687	9.07966	16.9924	0.000716959
LAGE3	-0.239458	9.05938	19.1236	0.000817482
USP47	-0.238789	9.08418	16.9364	0.000689467
LINC00243	-0.238607	8.98227	60.7699	8.93781e-05
ACTR6	-0.238475	9.07839	17.4358	0.000724623
PEPD	-0.23847	9.13148	16.2082	0.000399955
C12orf57	-0.238448	9.75162	26.6665	2.53246e-07
EXOSC9	-0.2384	9.07387	17.808	0.000812514
FUBP1	-0.238282	9.08003	17.0599	0.000770646
IRF2BP2	-0.237844	9.06008	18.4231	0.000886149
SPATS2L	-0.237264	8.98634	51.2376	0.00015667
VOPP1	-0.237064	9.14316	15.5918	0.000388859
ANXA5	-0.237059	9.32513	16.5841	4.74175e-05
CCT5	-0.236779	9.17302	16.0876	0.00023131
NMRK1	-0.236687	9.098	16.2878	0.000694822
VASP	-0.23664	9.27019	16.1835	5.85287e-05
SMIM15	-0.236486	9.03625	21.2705	0.000912075
PDLIM1	-0.236256	8.9833	56.8055	0.000129577
ANKRD12	-0.236135	9.52992	20.9967	4.73745e-06
HOPX	-0.236013	9.72196	21.3482	3.9474e-06
RAB11FIP5	-0.235996	8.99861	35.4621	0.000473255
PIAS2	-0.235921	9.01445	25.8105	0.000797258
PTPN4	-0.23587	9.36889	18.116	2.1249e-05
DUSP14	-0.235869	8.98633	50.6126	0.000183065
LRR1	-0.235741	8.97852	72.109	5.6909e-05
RHNO1	-0.235671	9.00673	29.9893	0.00065875
CCDC82	-0.235561	9.12695	15.5178	0.000520437
SSX2IP	-0.235529	8.97797	73.5302	4.90523e-05
CFAP298	-0.235289	9.07476	17.2747	0.000870161
PRR5L	-0.234768	9.08845	16.1572	0.00082884
FNBP1	-0.2345	9.2696	15.712	7.50115e-05
DDX39B	-0.234393	9.19323	14.7652	0.000216317
CREB1	-0.234381	9.05749	17.913	0.00105706
ZDHHC12	-0.23425	9.04863	19.4392	0.00109541
A2M-AS1	-0.234103	9.07668	16.6495	0.000925468
LDLR	-0.234046	8.97931	66.9255	6.54252e-05
ITGB7	-0.234045	9.31545	16.3349	5.40496e-05
FUS	-0.234028	9.54141	20.9444	4.86791e-06
DEGS1	-0.234	9.07462	17.2771	0.000940975
GPATCH4	-0.23388	9.0185	24.0818	0.000962045
P2RY8	-0.233719	9.14388	14.625	0.000439873
ACAT2	-0.233449	9.02871	22.3736	0.00106474
IRF3	-0.233203	9.25885	15.9774	7.80308e-05
ADD1	-0.233113	9.15433	14.6878	0.000398445
FAM117A	-0.233	9.09392	15.6745	0.000839257
2020-09-06	-0.232879	9.33637	16.6481	4.585e-05
TEN1	-0.232744	9.00974	28.04	0.000812819
MAT2B	-0.232677	9.13312	14.98	0.000546505
IL2RG	-0.232618	9.71005	27.278	1.84946e-07
GZMM	-0.232544	9.97442	36.5821	1.59435e-09
NCKAP1L	-0.232507	9.16286	14.9358	0.000349673
CEP57	-0.231764	9.10009	15.5866	0.000838583
SLC5A3	-0.231464	9.03248	20.6024	0.00119469
MUC20-OT1	-0.231381	9.10434	15.114	0.00085305
2020-03-09	-0.231355	9.09115	15.5893	0.000929055
CCP110	-0.231286	8.98799	45.2466	0.000306268
BLOC1S4	-0.231012	9.12739	15.2993	0.000626712
TAF3	-0.230918	9.07548	16.288	0.00108637
DNM2	-0.230819	9.09623	15.79	0.000942714
PRDX2	-0.230606	9.38669	18.5902	1.65857e-05
TBC1D10C	-0.23055	9.65651	24.4138	8.08108e-07
ASH1L	-0.230492	9.1559	14.3699	0.000440393
TNFAIP8L2	-0.230378	9.03033	21.2763	0.00130306
NDUFA11	-0.230111	9.40114	18.6746	1.58707e-05
CD8A	-0.230059	10.1334	20.7223	5.46318e-06
SYT11	-0.230047	9.0224	22.6958	0.00123692
CLEC2D	-0.230033	9.73143	25.9146	3.72861e-07
ZNF7	-0.229934	9.01116	26.2472	0.00104709
MLEC	-0.229482	9.08312	15.9646	0.00117072
HIGD2A	-0.22944	9.56841	22.27	2.44772e-06
PSMA2	-0.229377	9.33568	17.496	2.93942e-05
HDGFL3	-0.228837	8.9769	74.3195	6.09731e-05
PSMC6	-0.228823	9.15283	14.9365	0.000519392
HNRNPF	-0.228189	9.63491	25.1401	5.5565e-07
MRPL2	-0.228018	9.04154	19.0489	0.0014438
PTRH1	-0.227738	9.05907	17.2435	0.00145044
NOP14	-0.227737	8.99925	32.3753	0.000736773
ZNF770	-0.227686	9.00815	27.1898	0.000984497
FCHO1	-0.22748	8.98788	44.5851	0.000354915
ATL1	-0.227361	8.9795	62.5301	0.000126129
PCM1	-0.227316	9.2152	14.2374	0.000209551
MYO1G	-0.227203	9.48633	18.7985	1.48767e-05
SLC1A7	-0.227178	9.03641	18.4476	0.0015856
HGS	-0.226881	9.01753	23.5488	0.00130108
ARPC5	-0.226505	9.56589	21.1994	4.26436e-06
CORO1B	-0.226445	9.10571	14.0731	0.00102726
CUL2	-0.226351	9.01811	23.397	0.00131177
EEF1E1	-0.226164	9.06643	16.557	0.00147751
TCHP	-0.225938	9.01736	23.1453	0.00144177
WBP4	-0.225919	9.00725	26.8484	0.00108365
DBNL	-0.225825	9.2084	14.6622	0.000260826
KLRK1	-0.225706	9.08825	14.2914	0.00128093
MRPS33	-0.225077	9.07052	15.6246	0.00153137
TRNAU1AP	-0.224406	9.07826	15.5219	0.0014254
NIPSNAP3A	-0.224395	8.98411	50.1188	0.000291765
CD164	-0.22413	9.30006	15.2894	9.37261e-05
ZFR	-0.224117	9.05808	16.2433	0.00171201
NUP37	-0.224068	9.00781	26.6801	0.00123162
PSMB4	-0.223999	9.16561	13.9907	0.000572691
VPS33A	-0.223993	9.03971	18.5537	0.00188389
ABI3	-0.223738	9.31708	14.7477	0.000124754
SIRT6	-0.223684	8.99702	33.0529	0.00086511
ANXA4	-0.223633	9.10806	14.3032	0.00113999
PSMB2	-0.223179	9.26796	15.4427	0.000122373
C11orf54	-0.222871	8.99146	38.1691	0.000644504
ARID1B	-0.222855	9.28977	14.379	0.000151614
CD74	-0.222669	10.2091	20.2619	6.94071e-06
TM2D3	-0.222652	9.08055	15.1409	0.00160718
TP53	-0.222622	9.0078	26.2512	0.00123162
XIAP	-0.222489	9.06037	15.7159	0.00181643
DUSP18	-0.222233	8.97781	65.2228	0.000139993
SMARCC1	-0.222109	9.05976	16.1347	0.00182613
NDUFB6	-0.22188	9.12199	14.1773	0.00106278
SMKR1	-0.221676	8.98267	51.7928	0.000290406
SLC39A10	-0.221085	9.04128	17.5496	0.00222459
IL5RA	-0.221054	8.96878	126.072	8.03759e-06
TRPV2	-0.220963	9.09528	14.5319	0.00153681
PLEKHA1	-0.220857	9.19914	12.9846	0.000435867
CD244	-0.220756	9.01958	21.903	0.00181003
AXIN1	-0.220574	9.02171	21.3139	0.00183616
FAM49B	-0.220336	9.4737	18.1251	2.11489e-05
MATK	-0.220287	9.41481	15.9851	6.49667e-05
GNG2	-0.220027	9.29572	14.3148	0.000156852
SPATC1L	-0.219807	8.99331	34.8694	0.000831103
DCAF7	-0.21967	9.09424	14.2163	0.0015625
APOL1	-0.219653	8.99195	36.606	0.000769165
SPCS2	-0.219633	9.51848	20.7913	5.27085e-06
WDR54	-0.219598	9.08044	14.8268	0.00186012
RPS8	-0.219383	11.8709	125.286	1.14293e-28
FKBP4	-0.219307	9.02613	20.0281	0.00206408
ZNF787	-0.219292	9.02018	21.2267	0.0020071
LY9	-0.219191	9.13869	13.265	0.000999111
GIMAP1	-0.219028	9.45126	16.4212	5.16548e-05
SKAP2	-0.218763	9.06013	15.257	0.00212564
GMFB	-0.218543	8.99735	30.9521	0.001142
TMOD3	-0.218441	9.11985	13.591	0.00133013
CAPNS1	-0.218411	9.3549	15.3226	9.20961e-05
DYNLL2	-0.218086	9.036	17.9921	0.00226264
ENDOD1	-0.217915	8.97901	59.7522	0.000211376
VAMP2	-0.217873	9.69975	24.1202	9.40331e-07
LINC00649	-0.217866	9.0863	14.012	0.00198473
LBR	-0.217823	9.13969	13.2777	0.00117079
CC2D1A	-0.217767	9.01341	22.9709	0.00188517
RBM15B	-0.21759	9.01214	23.5049	0.00185246
GSK3A	-0.217498	9.09337	14.1499	0.00181135
CDC123	-0.217256	9.11434	13.9621	0.0015302
ADD3	-0.21723	9.29468	13.7606	0.000210391
BRPF1	-0.217136	8.97811	62.2335	0.000188644
TFAM	-0.216884	9.04172	17.0468	0.00241514
CCDC88C	-0.216623	9.35357	14.657	0.000130881
SLC25A11	-0.216606	9.08414	14.3594	0.00203357
SDAD1	-0.216598	9.0803	14.3594	0.002133
SERPINB9	-0.216366	9.1423	12.2652	0.00112521
TPT1	-0.216146	12.8338	164.583	5.74799e-37
KIF22	-0.215958	9.07437	14.3446	0.00230292
MSH2	-0.215894	8.98487	44.8104	0.000530581
MKNK2	-0.215862	9.10214	13.3111	0.00182138
ARHGAP1	-0.215841	9.04104	17.2215	0.0026367
LRRC14	-0.215554	8.99518	32.144	0.00118703
PITPNB	-0.215504	9.05395	15.721	0.00261704
DPYD	-0.215259	9.01268	22.5133	0.00207312
FRY	-0.215024	8.98846	38.3219	0.000809711
COPS4	-0.215023	9.06952	14.8474	0.00242386
PSMD1	-0.214787	9.061	14.9659	0.00264844
UBXN10-AS1	-0.214377	8.97115	95.4206	4.21417e-05
NDUFB7	-0.214333	9.41691	16.2876	5.54111e-05
STARD3NL	-0.21422	9.07789	13.6119	0.00236524
CSK	-0.214062	9.37056	14.9598	0.000111529
SAMM50	-0.213987	9.06221	15.118	0.00261417
RGS9	-0.213833	9.02981	18.1938	0.00272891
RAP1B	-0.213825	10.2155	39.1634	4.29755e-10
ZNF600	-0.213751	9.01526	21.3828	0.00236028
WDR26	-0.213749	9.0506	15.718	0.00268721
TNFSF10	-0.213633	9.03802	16.7217	0.00290635
PARP1	-0.213494	9.17052	12.8203	0.000930958
WSB2	-0.213494	9.03096	18.0099	0.00272462
PPP2R1A	-0.213449	9.13269	12.8213	0.00147906
METTL17	-0.213435	9.03911	16.9244	0.00289739
SPG7	-0.213359	9.11403	12.7301	0.00186053
SQLE	-0.21333	8.98483	43.3866	0.000615357
RAB18	-0.213006	9.16279	12.5809	0.00113053
PTGDR	-0.212896	9.12902	12.0136	0.00156974
GALNT6	-0.212529	8.97928	54.6377	0.000328375
HYLS1	-0.212527	8.98131	50.8211	0.000430061
MCM3AP-AS1	-0.211936	8.97728	60.8445	0.000237324
EEA1	-0.211779	9.02423	18.4719	0.00298836
HIRA	-0.211682	8.98408	44.0422	0.000670068
ZMYM4	-0.211659	8.98943	36.4271	0.00101642
TLK2	-0.211398	9.00698	24.3342	0.00212954
RBBP4	-0.21133	9.11999	12.6648	0.00191938
ANAPC7	-0.211256	9.01222	22.0176	0.00254507
ETFB	-0.211239	9.09739	13.0805	0.00237387
TMEM160	-0.211193	9.23659	13.2066	0.000436042
CCDC115	-0.21108	9.12119	12.8219	0.00188199
CCDC85B	-0.210664	9.36013	14.1963	0.000167005
CDC5L	-0.210394	9.08614	12.8595	0.0027899
PRKCD	-0.210086	8.99604	29.975	0.00160587
HNRNPR	-0.21003	9.31274	13.6441	0.000223813
GTF2H2	-0.209497	8.99215	32.5183	0.00134836
PCMTD1	-0.209241	9.1137	12.3322	0.00225627
AC022706.1	-0.209163	9.02212	18.6804	0.00327021
UNC13D	-0.209153	9.05986	14.362	0.00334927
AK6	-0.209141	9.05465	15.0986	0.00327119
PIGP	-0.209025	9.05345	14.6129	0.0035792
TTC16	-0.208862	9.11096	11.9915	0.00236915
ZNF445	-0.208601	8.9866	38.5624	0.000970688
RALGDS	-0.208527	9.13711	12.0004	0.00185468
TPSB2	-0.20849	8.96108	246.752	2.21346e-09
DCLRE1C	-0.208195	9.01808	19.4779	0.00323472
CD247	-0.207737	9.76994	23.3508	1.3992e-06
NPRL2	-0.207678	9.07763	13.242	0.00334681
EIF3A	-0.207557	9.26024	12.2182	0.000478266
PIK3CD	-0.207513	9.03504	16.3445	0.00348864
DAZAP2	-0.207008	9.38021	14.1795	0.000168496
VCPIP1	-0.207002	9.03376	16.3212	0.00382294
DNAJC15	-0.206993	9.14577	12.2724	0.00177073
ZBTB4	-0.206845	9.01262	20.7838	0.00313355
IARS	-0.206635	9.01727	19.6055	0.00322563
HNRNPD	-0.206608	9.32101	13.3817	0.000257278
PCNX4	-0.20605	9.0363	15.2517	0.0037717
PAG1	-0.205817	9.04973	14.4023	0.0039911
GPR27	-0.205481	8.98031	48.5145	0.000636904
PHAX	-0.205476	9.08252	12.7657	0.00358336
SNRPE	-0.205429	9.2202	12.3176	0.000788392
PRADC1	-0.205072	8.99239	31.0878	0.00179437
OAZ2	-0.204951	9.01031	21.302	0.00340583
PDCD5	-0.20478	9.14414	12.0268	0.00193878
ABHD17C	-0.204588	8.97339	73.7989	0.000170447
MRPL17	-0.204555	9.02096	18.5461	0.00393338
MKLN1	-0.204525	9.0347	16.026	0.00413316
SF3B2	-0.204293	9.29717	12.912	0.00033031
BIN3	-0.204227	9.00766	22.1598	0.00331272
PPP3CA	-0.204123	9.10495	11.7857	0.00291289
MIER1	-0.203952	9.16221	11.55	0.00167847
NHP2	-0.203894	9.13461	12.0069	0.00226865
ZNF32	-0.203757	9.0734	13.1578	0.00405381
DIS3	-0.203747	9.01175	20.2745	0.0034444
DENND4A	-0.203734	9.00843	21.6563	0.00333806
GPX7	-0.203193	9.00362	23.5194	0.0031301
MIDN	-0.203031	9.14548	11.0104	0.00213542
SNX14	-0.202968	9.03019	16.5081	0.00422657
NSL1	-0.202899	9.08926	12.4556	0.00370537
COQ6	-0.20282	8.99493	28.4943	0.00225297
ZNF622	-0.202703	9.05606	13.9916	0.0046874
PRKCB	-0.202662	9.31384	12.1293	0.00050155
VTA1	-0.202604	9.01498	19.4851	0.003877
IFITM1	-0.202557	9.55308	15.0944	0.000103881
CLIP1	-0.202335	9.06699	12.9012	0.00441161
TRGV4	-0.202326	8.99831	25.6329	0.00249584
CHAMP1	-0.202282	8.97654	58.3212	0.000398466
MANF	-0.202218	9.18119	11.2089	0.00155391
SYNGR2	-0.202124	9.01855	18.2767	0.00430782
AC106707.1	-0.202102	8.98631	37.2235	0.00128295
YWHAZ	-0.201993	9.61026	17.4363	3.03272e-05
CMTR2	-0.201956	9.03801	15.0874	0.00477651
NSA2	-0.201936	9.44583	14.4347	0.000147208
BCL7C	-0.201778	9.24336	11.999	0.000723412
MYCBP	-0.201682	9.00675	21.9057	0.00364533
AC008741.2	-0.201669	8.98272	42.2819	0.000981798
AC009061.2	-0.201665	8.99025	31.93	0.00185588
BCR	-0.201638	9.02688	16.7002	0.00466753
APOL6	-0.201559	9.15024	11.0274	0.00220261
RBMX2	-0.20139	9.04038	14.8688	0.00507367
CAMK2G	-0.201259	9.03773	15.0049	0.00477651
UTP3	-0.20108	9.02257	17.2464	0.00471414
KDM5A	-0.20055	9.19631	10.8396	0.00145102
SCNM1	-0.200485	9.07007	12.5699	0.00487024
NUP62	-0.20044	9.03366	15.5866	0.00490699
RPL26	-0.200378	12.3917	157.749	1.57071e-35
TBC1D31	-0.20021	8.98874	33.1251	0.00173177
EBP	-0.199833	9.20474	11.2299	0.00124361
RFK	-0.199815	8.9992	25.1868	0.00323489
RRAGA	-0.19976	9.08701	12.2185	0.00435333
HCG18	-0.199558	9.04723	13.598	0.00513467
LEO1	-0.199473	9.0303	15.7276	0.00544372
RCN1	-0.199231	8.98725	34.3588	0.00183346
HTATSF1	-0.199187	9.05807	13.1872	0.00526989
TRAPPC13	-0.199086	8.98588	36.0913	0.00168899
AATF	-0.198854	9.13026	11.4278	0.00309938
EIF5AL1	-0.198821	8.99937	24.7154	0.00323489
STK39	-0.198793	9.02056	17.1639	0.00517369
CDC27	-0.198527	9.02119	17.2801	0.00516876
SNX5	-0.198496	9.16277	10.9395	0.0023044
VIM	-0.198243	10.5949	23.5447	1.26583e-06
C12orf65	-0.198229	9.07092	12.3816	0.00513026
NAA10	-0.19799	9.1743	11.0753	0.00206625
NME4	-0.197954	9.03221	15.4114	0.0053789
EPHB6	-0.19785	8.97509	59.4722	0.000447941
MRPL23	-0.197701	9.06879	12.5669	0.00526879
LCP1	-0.197563	9.72884	18.2105	2.02253e-05
ANXA1	-0.197542	10.4625	35.361	2.9675e-09
GNB5	-0.197392	9.00382	21.3769	0.00434633
SDCCAG8	-0.197354	8.99927	24.3849	0.00323489
KRCC1	-0.197325	9.07535	11.9796	0.00515686
SMS	-0.197265	9.07001	12.344	0.0055475
ELMOD3	-0.197201	9.0187	17.4822	0.00518161
TMEM154	-0.196953	8.9965	25.3836	0.0034013
HSPBAP1	-0.196863	8.9906	30.1632	0.00246712
PIM2	-0.196805	9.05352	12.8155	0.00599217
SURF6	-0.196733	8.99927	23.8799	0.00361582
TGFBRAP1	-0.196721	8.97897	47.5632	0.000943255
TBC1D10B	-0.196678	9.03356	14.9626	0.00579229
APOOL	-0.196674	8.98378	38.5764	0.00146666
ZBTB22	-0.196495	8.98704	33.8842	0.00209393
SYNCRIP	-0.196476	9.09843	11.3349	0.00467002
ARPC4	-0.196309	9.4884	14.7724	0.000123132
THUMPD1	-0.19619	9.13952	10.5216	0.00314483
PGPEP1	-0.196136	8.99177	28.852	0.0026052
TMC8	-0.195919	9.1784	10.6676	0.00222553
RAP1GAP2	-0.195625	9.02883	15.6684	0.00596898
VAV1	-0.195573	9.04124	13.8967	0.0063592
RPL4	-0.195501	10.747	51.852	7.08485e-13
FIBP	-0.195493	9.11704	11.0175	0.00406768
QARS	-0.195485	9.03585	14.7478	0.00615818
SEMA4C	-0.195414	8.98649	34.3259	0.00201507
PIK3CG	-0.195328	8.9991	23.5725	0.00403828
NUDT21	-0.195255	9.0319	15.2068	0.00634989
SOCS4	-0.19517	8.98836	32.3971	0.00224768
DEPDC5	-0.1951	8.98046	44.0824	0.00109098
2020-03-07	-0.194943	9.10953	10.9061	0.00466661
TM2D1	-0.194895	9.1014	10.9356	0.00502749
DYRK1B	-0.194769	9.01384	18.3578	0.00566664
TRANK1	-0.194751	9.02826	15.1531	0.00652016
UBA2	-0.194603	9.09043	11.4984	0.00527299
ZFP90	-0.19448	9.00712	20.142	0.00498244
NDUFB2	-0.194393	9.52038	15.5835	8.0264e-05
ETHE1	-0.194219	9.10145	10.9332	0.00497557
AKR7A2	-0.194034	9.11422	10.9856	0.00455495
USO1	-0.193876	9.03373	14.3686	0.00678625
PRKX	-0.193832	9.04242	13.2611	0.00678371
TMEM229B	-0.193832	8.97146	76.8082	0.000216107
EMG1	-0.193491	9.05395	12.7244	0.00688384
TRIB3	-0.193308	8.97549	57.0071	0.000596693
VPS18	-0.193259	8.9809	42.4132	0.00135335
RAB33A	-0.193203	9.01483	17.7826	0.00623048
ABI1	-0.192904	9.14885	10.3912	0.0036668
GPATCH11	-0.192861	9.00963	18.7525	0.00559417
TES	-0.19285	9.13894	10.1855	0.00348958
RAD17	-0.192606	8.99559	25.4193	0.00375007
ASNA1	-0.192589	9.11858	10.913	0.00470969
SIT1	-0.192193	9.28806	10.9351	0.000951738
MRPL51	-0.192191	9.25224	11.2137	0.00108028
MRPL35	-0.191959	9.01075	18.6148	0.00619251
DBI	-0.191487	9.64495	17.7425	2.58339e-05
PLOD1	-0.191417	8.97402	60.8053	0.000564314
NCOA4	-0.191396	9.04598	12.8689	0.00756679
PSMC3	-0.191296	9.12597	10.5875	0.00464738
ATP23	-0.191283	8.97061	79.5199	0.000219028
RUNX1	-0.191281	9.06984	11.4587	0.00681305
RAB27A	-0.191261	9.22556	10.4082	0.00157553
GDF11	-0.19126	9.00469	20.3346	0.00541998
LPCAT1	-0.191039	9.13798	10.1176	0.00422981
BCL10	-0.190993	9.01401	17.3797	0.00683424
DAPK3	-0.190748	8.99622	24.479	0.00426962
IPO7	-0.190695	9.00144	21.6796	0.00522636
IQSEC1	-0.190541	9.06331	11.5314	0.00747592
EIF5A2	-0.190407	8.99612	24.4584	0.00426962
RPS15A	-0.190341	12.7441	161.07	3.14532e-36
POLR2A	-0.190314	9.04162	13.1458	0.00737809
AC006369.1	-0.190251	8.98739	31.2707	0.00281553
BORCS6	-0.190061	9.07331	11.336	0.00735683
EID1	-0.190008	9.40986	12.5404	0.000402684
AKT2	-0.189997	9.04256	13.016	0.00785285
SMIM30	-0.18999	9.01378	17.4436	0.00683424
TMEM106B	-0.189746	9.04963	12.6583	0.00777586
PRPF40A	-0.189542	9.23903	10.3666	0.00145145
ANXA2R	-0.189464	9.19242	10.0349	0.00270043
DCAF13	-0.189402	9.05989	11.9511	0.00782334
SEC11C	-0.189389	9.23631	10.4475	0.00153521
LSM1	-0.189318	9.10985	10.5748	0.00581183
GMEB1	-0.189267	9.01184	17.5401	0.00682662
IFIT2	-0.189176	8.98945	28.4558	0.00348821
CDCA7	-0.189084	8.9894	28.0812	0.00348821
POLR2I	-0.189035	9.13444	10.0105	0.00472947
MEGF9	-0.188925	8.98471	34.0956	0.002434
MRPS18C	-0.188807	9.14627	10.2037	0.00423469
CNPY4	-0.188673	8.99063	27.8766	0.00366637
MRPS16	-0.18847	9.06874	11.3533	0.0078735
CNOT7	-0.188451	9.12522	10.2098	0.00527226
FRG1	-0.188429	9.14948	9.73436	0.00423118
RNF149	-0.188326	9.19128	10.0708	0.00276193
PSMC2	-0.188199	9.0785	11.0478	0.00766964
ACTG1	-0.188013	11.433	27.2717	1.85545e-07
ACTR3	-0.187979	9.57155	13.5996	0.000229161
SYNE3	-0.18791	8.98703	30.5655	0.00320122
RHEB	-0.1879	9.13824	10.2644	0.00489458
MBD5	-0.187571	9.06369	11.4182	0.0079358
RBX1	-0.187367	9.43784	13.2078	0.000282204
MDM2	-0.187283	9.02953	14.0258	0.00824562
SRP72	-0.187245	9.15444	9.81226	0.00404024
TENT5A	-0.187204	9.00072	20.917	0.00575703
TMEM208	-0.187193	9.1116	10.3009	0.00633205
OSTM1	-0.187034	9.02491	14.7506	0.00853333
RORA	-0.18698	9.53684	12.3625	0.000442793
TRIM28	-0.186971	9.10302	10.0714	0.0065428
TMEM60	-0.186942	9.00853	18.526	0.00677362
PCYOX1	-0.186865	8.98054	39.8176	0.00181782
EIF5B	-0.186685	9.17451	9.3974	0.00359586
NDUFAF3	-0.186344	9.18947	9.82305	0.00312963
SGF29	-0.186311	9.03463	13.3057	0.0092222
ZNF264	-0.186145	9.00982	17.5388	0.00748007
C1GALT1C1	-0.186081	9.00821	18.346	0.00745782
GALK1	-0.185858	9.01366	16.8929	0.00821131
LRWD1	-0.185803	8.99258	25.8217	0.00440078
LZIC	-0.185318	9.03634	13.1391	0.00976413
MRPS12	-0.185314	9.12038	10.0358	0.006387
ELK1	-0.185289	8.98518	32.9167	0.00289208
STRADA	-0.185128	9.00047	20.8174	0.00639313
LPXN	-0.184927	9.13778	9.55483	0.00546767
YBEY	-0.184899	9.0609	11.1061	0.00945003
STX4	-0.184888	9.07201	10.7109	0.00905437
MRPL13	-0.184711	9.08258	10.5566	0.00864276
MRPS11	-0.18458	9.08037	10.369	0.00901165
SMAGP	-0.184534	8.99831	21.5747	0.00623083
MFHAS1	-0.184515	8.97693	47.6935	0.0012931
GEMIN7	-0.184506	9.02405	14.5285	0.00932049
CAMLG	-0.184457	9.19538	9.75182	0.00325324
CTCF	-0.184299	9.14598	9.2679	0.00556199
TRIM13	-0.184176	9.0321	13.33	0.00946354
CDKN2A	-0.184142	8.99755	21.6804	0.00616994
GKAP1	-0.184042	8.99176	25.3951	0.00485474
TAPBP	-0.184042	9.39358	11.2441	0.000805988
TTPAL	-0.183891	8.98436	32.2347	0.00318227
MPND	-0.18389	8.98497	32.0521	0.00329979
TMEM204	-0.183819	9.01483	15.9996	0.00896174
RAC1	-0.183696	9.36741	11.5251	0.000693161
LGALS3BP	-0.183594	8.97809	41.875	0.00203568
ZNF720	-0.183593	9.04986	11.5264	0.0103003
PNKP	-0.183341	9.07513	10.3644	0.00918299
TANK	-0.182858	9.14245	9.29823	0.00588546
MGME1	-0.182655	9.00355	19.0613	0.00729794
SMARCA5	-0.182629	9.12624	9.25394	0.00639859
PRDX1	-0.182619	9.35812	11.2537	0.000801876
SLC2A1	-0.182605	9.02471	14.0104	0.0100786
PARVG	-0.182547	9.09992	9.80772	0.00817704
SLC30A7	-0.182389	9.03353	12.6866	0.0108517
NOTCH1	-0.182353	8.97338	57.2207	0.000952496
MICAL2	-0.182266	8.98556	30.9333	0.00341467
ZNF587	-0.182171	8.98493	30.8096	0.00376102
TPGS2	-0.181863	9.04307	11.9618	0.0112272
FAM104A	-0.181565	9.07372	10.3873	0.00999717
CALM2	-0.181526	9.71695	17.8448	2.44874e-05
GOLGA2	-0.181499	9.00881	16.7778	0.00902574
NAA15	-0.181496	9.03729	12.2347	0.0112071
LATS2	-0.18141	8.96194	223.017	2.59024e-06
TAF1B	-0.181303	9.01972	14.6095	0.0095598
SNX10	-0.181291	9.00994	16.607	0.00902799
RBM28	-0.181251	9.03376	12.5027	0.0108517
KPNA3	-0.18119	9.04432	11.7596	0.0110392
ME2	-0.180817	9.04618	11.1399	0.0115628
COL4A3BP	-0.180714	9.04118	11.8677	0.0115111
TMED10	-0.18069	9.17269	9.11211	0.00470841
ATAD2	-0.180622	8.99802	20.7196	0.00770054
KPNA6	-0.180497	9.05473	11.0009	0.0110207
LSM5	-0.180476	9.16302	9.22649	0.00536729
DNAJC17	-0.180296	9.01256	16.0348	0.00985626
NAA35	-0.180179	8.98415	31.7669	0.00363291
ARL5A	-0.180097	9.08885	9.64414	0.00984095
SLC27A3	-0.18001	9.03287	12.5287	0.0118085
TMEM256	-0.179989	9.1768	9.28879	0.00481239
HDAC2	-0.179933	9.03087	12.757	0.0111549
ZNF207	-0.179881	9.2739	9.48275	0.00208786
EFCAB14	-0.179741	9.07346	10.0558	0.0106589
PPA1	-0.179718	9.1986	9.12587	0.00395476
LINC01934	-0.179419	9.03797	11.4998	0.011988
TMEM168	-0.179254	8.98601	28.9559	0.00454919
NDUFV2	-0.179217	9.26793	10.2085	0.00208016
RPL37	-0.179126	12.0333	88.5517	8.0189e-21
PABPC1	-0.179094	9.82601	17.4691	2.98108e-05
JPT1	-0.178958	9.26705	9.42818	0.00215076
SPNS1	-0.178874	9.02874	12.9178	0.0123139
CHMP3	-0.178599	9.0952	9.44309	0.00994455
AC097376.2	-0.178575	8.99081	24.239	0.00602024
ZNF785	-0.178531	8.96729	96.1061	0.000167908
COMMD2	-0.178365	9.097	9.46432	0.010205
A1BG	-0.178353	8.99104	23.9583	0.00612467
PPOX	-0.178334	8.99643	20.9914	0.00841926
IFT22	-0.17831	8.9652	124.52	6.52745e-05
RBMS1	-0.178259	9.15246	8.70272	0.0065926
TRAV4	-0.178238	8.96038	314.232	2.72205e-07
MRPS14	-0.177752	9.06484	10.3174	0.0121933
DAAM1	-0.177676	8.99321	22.2047	0.00716829
SCYL3	-0.177522	8.98994	25.1463	0.0059112
PFN1	-0.177434	11.2299	40.2472	2.48045e-10
ZNF92	-0.177393	9.00102	18.4942	0.00972536
KIAA0232	-0.177207	9.00339	17.85	0.00981869
NECTIN3	-0.17717	8.97913	37.8645	0.00307448
RCBTB2	-0.17716	9.04727	10.7405	0.0130921
HM13	-0.177073	9.13952	8.74671	0.00795686
VEZT	-0.176967	9.0234	13.307	0.0129558
TCEAL8	-0.176874	9.05085	10.8304	0.0132685
SLC25A38	-0.176683	9.06439	10.0529	0.0131487
HCFC1R1	-0.176401	9.01813	14.2857	0.012442
ARPC2	-0.176371	10.4827	33.506	7.63562e-09
ZNF319	-0.1763	8.97311	54.1104	0.00134186
FLOT2	-0.176284	9.0504	10.6379	0.0133958
CBX7	-0.176237	9.0408	11.1845	0.0133279
ARHGAP12	-0.176192	8.99119	23.8078	0.00686942
APOL3	-0.176029	9.05915	10.236	0.0133647
TMEM222	-0.175962	9.03104	12.3903	0.0139771
BICD2	-0.175771	8.98843	25.6152	0.00639914
CNIH4	-0.175692	9.07677	9.58986	0.0128583
YWHAE	-0.175644	9.17394	8.75802	0.00615702
RPS6KA5	-0.175528	9.00888	15.603	0.011906
TIGD5	-0.175527	8.97514	47.4653	0.00177297
LEPROT	-0.175171	9.07563	9.36336	0.01314
COX17	-0.175075	9.21889	8.70566	0.00389588
FIS1	-0.175017	9.33685	10.2586	0.0013709
PSMC4	-0.174997	9.18144	8.83978	0.00585407
PAPSS1	-0.174977	9.0056	16.9744	0.0108756
PRPF4B	-0.174959	9.20833	8.3979	0.00440166
ANKDD1A	-0.174872	8.96227	189.006	1.04842e-05
AAMP	-0.174673	9.06775	10.0343	0.0140382
SIVA1	-0.174632	9.19882	9.02553	0.00503894
CAST	-0.174546	9.45663	10.6712	0.00109714
TRMT6	-0.174368	8.99231	22.1567	0.00790978
ARHGAP21	-0.174347	8.96969	71.5957	0.000580986
PIGM	-0.173941	8.97034	65.5271	0.000819538
ABRAXAS2	-0.173897	8.98909	24.297	0.00733558
WHAMM	-0.173893	9.03857	11.3441	0.0147124
SH3PXD2A	-0.173813	8.96087	253.797	1.62475e-06
CTU1	-0.173645	9.02113	13.3382	0.014305
MARK2	-0.173575	9.03145	11.9567	0.0149676
MAP7D1	-0.17356	9.13723	8.63354	0.00925711
LRRC8A	-0.17353	9.00022	18.1896	0.0107042
CAPN15	-0.173461	9.01981	13.3437	0.0144719
MAVS	-0.173379	9.01422	14.3215	0.012751
PLEKHA5	-0.173191	9.00629	16.1207	0.0119474
PPFIA1	-0.17316	8.9981	18.8181	0.0105675
L3MBTL3	-0.173114	8.98507	27.9688	0.00569105
ZNF22	-0.172915	9.11235	8.68496	0.0113359
CDIP1	-0.172894	8.9995	18.5665	0.0106634
JADE1	-0.17273	9.02042	13.0603	0.014389
HENMT1	-0.172626	9.05141	10.1942	0.0161256
OGG1	-0.172484	9.00943	15.393	0.013011
POLD4	-0.172476	9.11153	8.62059	0.0121169
DHX38	-0.172377	9.00682	15.8392	0.0130966
UBA3	-0.172321	9.0392	10.9991	0.0156793
PPP1R7	-0.172226	9.19314	8.59788	0.00614771
AL139246.5	-0.172063	9.04318	10.5982	0.0159379
NUP88	-0.171991	8.99687	19.2057	0.010451
RPAP3	-0.171938	9.00859	15.4704	0.0130372
MRPS18A	-0.17193	9.01247	14.6396	0.0140086
INTS12	-0.171897	8.99221	22.0667	0.00883639
FTX	-0.171852	9.07538	8.9413	0.0148633
RABEPK	-0.171844	8.97942	35.1959	0.00428675
SELENOW	-0.171671	9.46043	11.0074	0.000915392
RPS24	-0.171619	12.098	113.657	3.40368e-26
LIPA	-0.171608	9.06021	9.8491	0.0159382
SPTBN1	-0.171526	9.01436	13.9598	0.0150795
ITM2A	-0.171461	9.51481	9.82717	0.00173169
RP9	-0.171442	9.0048	15.9027	0.0131241
NMI	-0.171434	9.09476	8.73191	0.0139509
SCP2	-0.171337	9.44991	11.325	0.000771737
TXNRD1	-0.171255	8.99936	18.0957	0.0117826
SLC52A2	-0.171222	9.0474	10.4042	0.0159829
TMEM104	-0.1712	8.96957	67.4997	0.000850571
TRIM5	-0.171161	8.99325	21.0684	0.0100612
INPP4A	-0.171134	9.15511	8.10153	0.00890543
SPTY2D1	-0.171112	9.03231	11.2143	0.0160104
ISG20L2	-0.171052	9.04617	10.2306	0.0162961
DYRK4	-0.171043	9.0137	14.2854	0.0151471
CD2	-0.170952	10.1574	22.5805	2.08422e-06
MUL1	-0.170902	8.99874	18.2159	0.0117406
MORF4L1	-0.170876	9.48463	11.9498	0.000552095
CPSF2	-0.170863	9.00848	15.1061	0.0142653
NIPA2	-0.170779	9.04665	10.2275	0.0172881
UTP11	-0.170662	9.00841	15.1127	0.0142653
DOPEY2	-0.170545	8.97882	36.4112	0.00354844
TSPAN3	-0.17054	8.99688	19.0513	0.010451
YEATS4	-0.170506	9.0157	13.5752	0.0149381
RBM3	-0.170334	9.58273	11.9835	0.000542223
C12orf45	-0.170308	8.99195	21.8937	0.00883639
CCDC12	-0.169983	9.25943	8.96021	0.00380498
MTHFD1	-0.169981	8.97534	43.8767	0.00262517
GTPBP6	-0.169744	9.07857	8.98437	0.0156986
HAUS6	-0.169702	9.00521	16.1052	0.0131188
RTN3	-0.169693	9.05738	9.61818	0.0177382
MTMR14	-0.169604	9.04918	10.1574	0.0177799
CFAP20	-0.169587	9.0234	12.2838	0.0177051
KMT5B	-0.169558	9.03972	10.5681	0.017925
CIR1	-0.16953	9.18241	8.05084	0.00756433
TMLHE	-0.169503	8.98192	30.4039	0.00573434
AC005921.2	-0.169493	8.99922	17.7527	0.013008
CASP1	-0.169375	9.31155	9.0391	0.00265868
NAE1	-0.16919	9.09845	8.54443	0.0145912
TRIM47	-0.169081	8.95996	313.284	5.1906e-07
ACSS1	-0.168896	9.04395	10.239	0.0179799
COL6A2	-0.168873	9.08204	7.29182	0.016713
MORC2-AS1	-0.168814	8.98277	29.6536	0.00592217
AC093323.1	-0.168644	9.03757	10.6502	0.0184326
SPRYD4	-0.168486	8.97602	40.8613	0.00327333
ANKRD40	-0.168419	9.00911	14.6705	0.0155512
C1QBP	-0.1684	9.20732	8.07831	0.0065531
ZNF75A	-0.168365	9.02402	12.0932	0.0175766
FBXO6	-0.168322	9.04059	10.4035	0.018872
SRSF9	-0.168275	9.51855	12.0956	0.00051067
PRCC	-0.168259	9.03738	10.668	0.0184326
ANKRD13D	-0.16807	9.21186	7.93881	0.00640382
BICRA	-0.167991	8.97206	53.9765	0.0016998
MVB12A	-0.167991	9.02474	11.85	0.0188531
SSR4	-0.167971	9.83565	17.526	2.8935e-05
CYB561D2	-0.167934	9.14842	8.02496	0.0105169
AC099063.4	-0.16793	8.98456	26.9981	0.00729998
RCSD1	-0.167589	9.19417	7.96127	0.00751747
RPN1	-0.167331	9.02789	11.4783	0.0181259
APEH	-0.167274	9.03697	10.6458	0.0197927
NDUFB3	-0.167159	9.2883	8.80567	0.00339229
PHKG1	-0.167149	9.03225	10.8069	0.01842
CMKLR1	-0.167077	8.99528	18.7834	0.0126953
MTIF3	-0.167005	9.11663	7.71654	0.0135649
RNH1	-0.166947	9.21091	7.99687	0.00647769
PHACTR4	-0.166945	9.03815	10.263	0.0196063
KMT2A	-0.16689	9.24067	7.71969	0.00548704
NME1	-0.16672	9.01678	13.0864	0.0173508
AHSA1	-0.166573	9.14675	7.96838	0.0118974
DCAF15	-0.1664	9.05014	9.71797	0.0199102
AC147067.1	-0.166379	8.97656	38.1238	0.00403639
RSBN1L	-0.166375	9.26545	8.14728	0.00433422
RBM41	-0.166364	8.99187	20.629	0.0109963
SLC10A3	-0.166353	9.01339	13.4135	0.0179437
CASP2	-0.166335	9.01396	13.2956	0.0178496
MCRS1	-0.166296	9.04287	10.1331	0.0208358
TRAV20	-0.166278	8.95914	292.776	4.757e-08
ARID4A	-0.166158	9.12256	7.55584	0.014148
USP1	-0.166103	9.05899	9.07092	0.0195322
VPS50	-0.166056	8.99122	21.0844	0.0108849
TPGS1	-0.166043	9.09687	8.13464	0.016702
TUBGCP2	-0.166023	9.05145	9.5294	0.019499
SPRYD3	-0.165979	8.99848	17.6459	0.0129709
TPR	-0.165708	9.27978	7.98829	0.00473088
CLTC	-0.165526	9.05251	9.37101	0.0203873
PTCH1	-0.16551	8.99455	19.0798	0.0126206
ARL8B	-0.165481	9.03541	10.5139	0.0203579
RAE1	-0.165394	9.03392	10.6852	0.0207397
RARRES3	-0.165355	10.0596	20.2173	7.10333e-06
ABCF2.1	-0.165285	8.99713	18.2606	0.0128792
PSMA4	-0.165215	9.22512	7.83244	0.0068113
EEF1A1	-0.164911	13.5435	107.857	5.87642e-25
ZDHHC18	-0.164887	9.02424	11.5775	0.0203594
VPS51	-0.164837	9.18716	7.7473	0.00936689
SRSF3	-0.164785	9.56325	11.1108	0.000865894
EMC2	-0.16478	9.03585	10.3666	0.0216533
TXNDC9	-0.164672	9.07073	8.6819	0.0202604
TMEM185A	-0.164653	8.98784	22.9851	0.0102106
EBNA1BP2	-0.16465	9.01912	12.2543	0.0199945
ZMIZ1	-0.164595	8.97105	54.6112	0.00181271
CALM1	-0.164536	10.6016	30.3697	3.78982e-08
SCAF11	-0.164409	9.35904	8.52965	0.00351312
GRK2	-0.164348	9.31103	8.51362	0.00354415
CLOCK	-0.163975	8.98843	22.2714	0.0103618
CBX3	-0.163952	9.24126	7.77942	0.0058329
NDUFS7	-0.163876	9.26556	8.21024	0.00499625
CENPH	-0.163799	8.97451	42.4426	0.00333384
AKR1B1	-0.163439	9.13711	7.69037	0.014348
CNTRL	-0.163368	9.10605	7.52761	0.0174541
MAP2K2	-0.163347	9.34783	9.07732	0.0026038
OTUD5	-0.163279	9.07613	8.27074	0.0205941
GYG1	-0.163193	9.09811	7.81799	0.0180162
NSRP1	-0.163175	9.07495	8.0188	0.0198637
TOR1A	-0.162961	9.04332	9.70857	0.0220769
RAD1	-0.162933	9.00348	15.2102	0.0173447
KIF21A	-0.16276	9.06193	8.4032	0.0223127
AL353194.1	-0.162608	8.97564	38.9985	0.00441645
IMP3	-0.162587	9.21007	7.73894	0.00812115
HARS	-0.162453	9.07321	8.34671	0.0215609
SSRP1	-0.16239	9.05077	9.10044	0.0222284
TUBGCP5	-0.162329	8.97299	45.0209	0.00335692
SART3	-0.162264	9.01827	11.9788	0.0217996
EIF4E	-0.162191	9.11402	7.56566	0.0173641
RNASEH1	-0.162178	9.0113	13.2408	0.0198248
TOMM70	-0.162003	8.99878	16.6781	0.0158138
DIAPH1	-0.161998	9.25616	7.64818	0.0057084
ERBIN	-0.161898	9.11042	7.44289	0.0176783
NADK	-0.161868	9.00407	14.6716	0.0189589
PRRC1	-0.161798	8.98887	21.4159	0.0117492
DCTN5	-0.161748	9.02491	10.8247	0.0234981
NAIP	-0.161706	8.99547	17.5782	0.0156294
AC068491.3	-0.161592	8.97764	34.057	0.00595534
RBFA	-0.161581	8.99624	17.3757	0.0156803
MMP24OS	-0.161567	9.18624	7.30389	0.0105119
GTF2IRD2	-0.161544	8.99151	19.7219	0.0136313
USB1	-0.161514	9.04921	9.15328	0.0242355
NXT2	-0.161375	8.98293	26.6563	0.00890324
CASP7	-0.161345	9.01143	12.7271	0.0233007
NPDC1	-0.161328	8.99851	15.5053	0.0174135
PPP1R14C	-0.161216	8.95884	291.988	9.42656e-08
BRD7	-0.161142	9.16559	7.19507	0.013119
PDCD10	-0.161096	9.22452	7.77966	0.00785937
AP1M1	-0.160929	9.04885	8.96444	0.0244988
NDRG1	-0.160886	9.06367	8.45499	0.0229412
C11orf58	-0.160868	9.48455	10.4216	0.00125534
ARMT1	-0.160857	9.01221	12.9037	0.0213219
COX20	-0.160813	9.1386	7.19773	0.0153014
AGTRAP	-0.160745	9.10847	7.4142	0.0183135
ZBED5	-0.1607	8.98631	22.9985	0.0111049
PTTG1	-0.160611	9.03944	9.58471	0.0234653
LAMTOR1	-0.160592	9.26307	7.89736	0.0061122
ERBB2	-0.160447	8.96758	71.37	0.00109176
BYSL	-0.160251	8.9634	123.016	0.000187715
TUBA1B	-0.160059	9.42927	8.12072	0.00439805
DDHD1	-0.160018	9.12791	7.07591	0.017118
BAD	-0.159968	9.04491	9.27264	0.0244641
PDXDC1	-0.159959	9.00524	14.1386	0.020611
YIPF3	-0.159899	9.10542	7.54774	0.0204826
TRMT10B	-0.159811	8.9913	18.908	0.0151546
ARL3	-0.159799	9.01288	12.4628	0.0230142
DSTN	-0.159743	9.51195	9.50765	0.00205977
DDX1	-0.159737	9.01808	11.4754	0.0235879
CCL28	-0.159675	8.97683	34.7394	0.00568318
SNX3	-0.159661	9.3633	9.20455	0.00258181
AGPAT1	-0.159654	9.01155	12.459	0.0233007
SCCPDH	-0.159612	9.00706	13.7841	0.0203804
BCOR	-0.159601	8.97221	47.7393	0.00308892
NDUFS6	-0.159596	9.32124	8.57579	0.00362331
EMC10	-0.159515	9.14058	6.8392	0.0162984
REXO1	-0.159412	9.01353	12.2583	0.0228679
SPPL3	-0.159372	9.02019	11.4323	0.0230532
EXOSC5	-0.159352	8.98543	23.6988	0.0109195
SNHG19	-0.159242	8.96279	135.529	0.000124024
ZNF511	-0.159156	9.05769	8.56764	0.0253894
STK40	-0.159065	8.98064	28.0428	0.00932637
CCDC88A	-0.158934	8.98542	22.3766	0.0122725
NAPB	-0.158931	8.99673	16.8169	0.0173504
ASB8	-0.158828	9.07511	7.86825	0.0248066
IPO5	-0.15875	8.99271	18.5239	0.0153472
AMMECR1	-0.158649	8.99557	16.9696	0.0172718
ERCC4	-0.158644	8.99666	16.5521	0.0173504
ADAM8	-0.15856	9.20832	6.86099	0.0100387
NARF	-0.158555	9.09441	7.41629	0.0227716
PDS5A	-0.158523	9.04641	8.96294	0.0255778
SNRNP35	-0.158499	9.06154	8.26592	0.0252278
PPM1G	-0.158472	9.22637	7.49889	0.00882626
NOL11	-0.158352	9.04043	9.45167	0.0263343
ACAP2	-0.158325	9.13053	7.14013	0.0187428
FAH	-0.158298	8.97153	49.5712	0.00282192
ORC4	-0.157907	9.02589	10.2997	0.02678
RRBP1	-0.157677	9.05005	8.48655	0.0272606
RNF7	-0.157629	9.27538	7.78073	0.0058045
ASTE1	-0.157603	8.99929	15.5767	0.0191542
NHSL2	-0.157602	8.9965	16.299	0.0191279
RTN4	-0.157572	9.19637	7.00417	0.0110679
CKB	-0.157531	8.96341	117.48	0.00023856
KLHDC4	-0.157451	9.08425	7.51206	0.0246509
TPM3	-0.157367	9.65994	11.8577	0.000579994
NDUFA12	-0.157355	9.32068	8.26358	0.00408033
HIGD1A	-0.157273	9.07854	7.79334	0.0244879
GCLM	-0.15721	9.08069	7.61815	0.0250168
MIEN1	-0.157015	9.22307	7.20734	0.00986554
RNF4	-0.157006	9.04429	8.9165	0.0282063
PPP1R37	-0.156946	8.99396	17.6284	0.0171609
PSMC1	-0.156893	9.12106	7.25735	0.0202634
HCFC2	-0.156863	8.98129	27.1284	0.00958662
PPP4C	-0.156849	9.24882	7.45371	0.00786048
EMC3	-0.156785	9.12946	7.00515	0.0199255
SCAI	-0.156781	8.98328	24.7725	0.0116252
SLC7A6OS	-0.156764	9.01529	11.5152	0.0262975
ELOVL1	-0.15672	9.07618	7.75069	0.0256639
FRY-AS1	-0.156672	8.96268	132.302	0.000159203
ZFP14	-0.156597	9.03911	9.03003	0.0287628
C9orf139	-0.156388	8.98062	26.9712	0.00932637
FAM217B	-0.156336	9.01637	10.9125	0.0280083
MGST3	-0.156297	9.33954	8.2604	0.00407276
NAXE	-0.156277	9.0841	7.54694	0.0260568
KANSL1	-0.156275	9.26434	7.20568	0.00729655
VPS53	-0.156259	9.01585	11.3521	0.026101
FANCA	-0.156216	8.98254	25.346	0.0113854
METAP2	-0.156126	9.10344	7.10016	0.0233006
SNRNP40	-0.156043	9.12766	7.22222	0.0206476
DDB1	-0.155969	9.04347	8.6671	0.0285137
TARS	-0.155964	9.02107	10.7979	0.0264405
SESN2	-0.155913	8.9906	18.7121	0.0167244
INPP4B	-0.155889	9.01363	11.5946	0.0266873
KIF20B	-0.155872	9.01263	11.3509	0.0270716
HSPA4	-0.155775	9.02592	10.0967	0.0285404
SCAMP3	-0.155662	9.0186	10.9321	0.0273377
ALG2	-0.155597	8.99303	17.3996	0.0189158
NCBP1	-0.155552	8.98129	26.2997	0.0108686
PRDM4	-0.155528	8.97668	33.7664	0.0065478
EIF2B2	-0.155364	9.03891	9.08302	0.0287628
SH3YL1	-0.155324	8.99251	17.5405	0.0188458
FAM110A	-0.155323	9.01179	11.8592	0.0272612
UBAC1	-0.15532	9.02815	9.83743	0.0297978
AC118549.1	-0.155295	9.00694	13.0331	0.0242211
AGGF1	-0.15525	8.97324	41.1698	0.00494693
AC005332.8	-0.155242	8.96388	104.777	0.000423769
ACADM	-0.155117	9.04938	8.37657	0.0309381
ZNF701	-0.155097	8.99513	16.4891	0.0190691
PJA2	-0.154951	9.09987	6.93341	0.0263728
C21orf91	-0.154875	9.03892	8.70385	0.0307498
HOXB4	-0.154771	8.9989	14.7237	0.0230944
SLK	-0.15466	9.0571	7.95544	0.0287144
PPP1R8	-0.15453	8.99892	15.0441	0.0230944
TRAPPC3	-0.154498	9.0936	7.25312	0.0267516
OPTN	-0.154496	9.25786	6.98045	0.00891493
PQBP1	-0.154398	9.0938	7.15601	0.0267516
ZEB2	-0.15428	9.69081	9.76183	0.00179416
WAC	-0.154263	9.16595	6.65146	0.0169186
ZBTB7B	-0.154212	8.98913	19.2197	0.0164781
LIN54	-0.154137	8.97525	35.2323	0.00685333
HIST2H2AC	-0.154039	8.99228	17.573	0.0188458
TAGAP	-0.154038	9.31241	7.06964	0.00787058
MOSPD1	-0.15392	8.97922	28.5031	0.00999801
RPS25	-0.153866	11.8795	71.0674	4.72092e-17
ZFP36L1	-0.153857	9.33951	6.24507	0.0124928
ATP6V1F	-0.153837	9.3463	8.33381	0.00433018
COX6B1	-0.153811	9.79406	14.8739	0.000116704
ATP2A3	-0.153647	9.09077	7.08402	0.0269199
HSBP1	-0.15359	9.11286	6.96226	0.0248781
ZC3H13	-0.153559	9.14585	6.4379	0.0200254
ABCD2	-0.153551	8.97908	28.5671	0.00999801
SERBP1	-0.153506	9.40188	7.95047	0.00483056
AC004865.2	-0.153447	8.98581	21.1128	0.0156546
SH2D3A	-0.153433	8.97171	44.6596	0.00427025
HDGFL2	-0.153424	9.02908	9.47729	0.0313559
NDUFB10	-0.15331	9.43568	9.39533	0.00218954
LINC00987	-0.153302	9.00284	13.3701	0.0248683
SCOC	-0.153191	9.05214	8.15262	0.0314652
GTF2I	-0.153128	9.10957	6.7109	0.02415
CCDC22	-0.153049	9.01826	10.7989	0.0295127
PIGN	-0.152972	8.97769	30.1243	0.00935317
TLNRD1	-0.152785	9.01836	10.6374	0.0295127
C1orf174	-0.152703	9.06468	7.51095	0.0317119
RBM26	-0.152692	9.07575	7.0983	0.0304091
HERC4	-0.152677	9.11608	6.53944	0.0246392
TMEM80	-0.152648	9.01703	10.7147	0.0300135
TRAF2	-0.152646	8.99814	15.0219	0.0231284
DNAJB11	-0.152589	9.0383	8.84461	0.0328569
AP3D1	-0.152552	9.03934	8.57763	0.032501
USE1	-0.152491	9.03812	8.60687	0.0332162
MMS22L	-0.152449	8.98586	20.7766	0.0156546
CCDC92	-0.152446	9.01869	10.431	0.0315606
GALK2	-0.152443	9.0222	10.129	0.0301743
AL365203.2	-0.152431	8.96111	166.407	7.19476e-05
AL355581.1	-0.152398	8.95844	290.007	1.86978e-07
PCMT1	-0.15235	9.19708	6.81944	0.0145371
THAP11	-0.152303	9.11174	6.8133	0.0254805
TBPL1	-0.152283	9.09954	6.96942	0.0277808
TRMT10A	-0.152166	8.96172	146.099	0.000127547
GATD1	-0.152099	8.98687	19.8995	0.0178837
PSMB9	-0.152063	9.89605	14.2877	0.000159118
DBR1	-0.151917	8.98037	26.1614	0.012013
OTUD4	-0.151915	9.00282	13.4126	0.0248683
PLEKHM1	-0.15179	8.99091	18.1268	0.018675
CAPRIN1	-0.151788	9.02697	9.49406	0.0323096
SETD2	-0.151736	9.04511	8.16249	0.0334797
FDX1	-0.151624	9.15805	6.65195	0.0197075
ZBTB37	-0.151451	9.03931	8.37246	0.0347046
COPG1	-0.15145	9.00787	12.188	0.0283542
CCDC159	-0.151441	9.00595	12.4926	0.0288625
PSMD3	-0.151437	9.07533	7.16324	0.0321537
GPN3	-0.15121	9.01893	10.4223	0.0315605
GLO1	-0.151186	9.10067	6.8525	0.0285593
GPATCH2L	-0.151185	9.07218	6.8345	0.0326643
KIAA0040	-0.151139	9.02765	9.41814	0.0319896
ANP32A	-0.151091	9.23987	6.72202	0.0113169
MRPS5	-0.151026	9.10597	6.58074	0.0283847
TTF1	-0.150849	9.03368	8.61807	0.0334884
SAMD3	-0.150708	9.56066	9.24299	0.00237891
POC1B	-0.150684	9.00586	12.4257	0.0288625
ZNF148	-0.150682	9.09511	6.63073	0.0302195
CAMK2D	-0.150654	9.01353	10.8364	0.0312597
GPN2	-0.150641	8.98439	21.9454	0.0152331
CSGALNACT1	-0.150635	8.97841	27.7053	0.0110414
CPNE2	-0.150627	8.96364	101.82	0.000532247
MAP9	-0.150599	8.97626	31.7304	0.00865744
NHLRC3	-0.150557	9.06245	7.23581	0.0348275
DEK	-0.150528	9.33319	6.91953	0.00855782
CLIC1	-0.150492	10.2012	17.8343	2.46229e-05
VGLL4	-0.150426	9.05061	7.73062	0.0342468
KIAA0586	-0.15038	9.0149	10.6147	0.0332376
SLC25A40	-0.150368	8.9736	37.3864	0.00712334
CYLD	-0.150309	9.16563	6.20751	0.0200309
TBRG1	-0.150227	9.05928	7.37845	0.0348482
PYCARD-AS1	-0.150222	8.96303	113.57	0.000383782
LINC02084	-0.150194	9.05924	7.29165	0.0348482
TGDS	-0.150177	8.99215	16.6106	0.0230515
EFNB2	-0.15016	8.9583	284.617	2.63437e-07
MSC	-0.150142	9.01154	11.0202	0.0319981
ZNF281	-0.149925	9.00727	11.8702	0.028527
MCUB	-0.149905	9.14713	6.17449	0.0240851
CCDC65	-0.149903	8.99679	14.6788	0.0254607
ATP5MC1	-0.149892	9.15797	6.53484	0.0203846
STK10	-0.149764	9.21859	6.51061	0.013764
MTIF2	-0.149741	8.99398	15.3841	0.0255197
CACUL1	-0.14974	9.03165	8.73289	0.034566
ZMYM2	-0.149724	9.08041	6.75006	0.0326081
RPL35	-0.149558	11.4178	53.4456	3.17999e-13
DSTYK	-0.149496	8.99985	13.5073	0.0275762
HLTF	-0.149458	8.99744	14.3722	0.0254236
TRIR	-0.149383	9.95304	15.6513	7.74459e-05
ILF2	-0.149114	9.18323	6.55945	0.0181683
KCTD5	-0.148913	8.99536	15.1282	0.0255091
CLUAP1	-0.148705	8.97675	29.8909	0.0103187
MMAB	-0.148624	8.99525	15.0953	0.0255091
FAM160A2	-0.148601	9.02442	9.38649	0.0360992
ZFP91	-0.148514	8.98874	18.1306	0.0203803
DGKQ	-0.148506	9.01665	10.1908	0.0349493
TMBIM1	-0.148489	9.08212	6.72309	0.0350356
NAA40	-0.148464	8.99479	15.1538	0.0255193
NR3C1	-0.148389	9.17352	5.89361	0.0205347
USP48	-0.148312	9.04981	7.64986	0.0368412
ZNF426	-0.148252	8.98016	25.1107	0.0136087
DMWD	-0.148248	9.02236	9.59317	0.0371935
ZBTB8OS	-0.148208	9.15565	6.08672	0.023389
GOSR1	-0.148205	9.04012	8.20648	0.0386224
MTF1	-0.14818	8.98348	21.6435	0.0168465
ROCK2	-0.148164	9.01152	10.9622	0.0319981
SLC25A42	-0.148132	9.05182	7.55476	0.0378058
PATL2	-0.1481	9.332	5.69544	0.0170542
RNF19B	-0.148014	8.98281	22.1516	0.0165917
MRPS7	-0.148008	9.11173	6.50723	0.0292428
DAD1	-0.147872	9.45003	8.59915	0.00338182
NIN	-0.147801	9.05139	7.34909	0.0378058
SHLD1	-0.147773	9.0247	9.37905	0.035739
MAP4	-0.147763	9.10332	6.20424	0.0329409
TBCA	-0.14773	9.52223	8.93348	0.00281652
PHF6	-0.147644	9.00799	11.3416	0.035994
TELO2	-0.147562	8.9893	17.5363	0.0227403
C15orf39	-0.14749	8.96806	55.3991	0.00369236
PWWP2A	-0.147471	9.02886	8.75631	0.038613
SLC43A1	-0.147432	8.96945	48.7504	0.00456406
MAN1A1	-0.147362	9.02638	8.91835	0.0375728
STX17	-0.147298	9.00177	12.8616	0.0297697
TMEM14A	-0.14726	9.01478	10.3195	0.0358863
DCAF4	-0.147214	8.96612	69.7741	0.0020101
SRP54	-0.147202	9.09765	6.49245	0.0332021
ATG3	-0.147135	9.09146	6.5259	0.0356077
FCHO2	-0.147131	8.96821	56.317	0.00308945
CCDC97	-0.147042	9.00029	13.2677	0.0300309
GTF2E1	-0.147012	8.97813	27.4218	0.0125753
HP1BP3	-0.146857	9.30399	6.53165	0.0106329
MAP1LC3A	-0.146829	8.97274	37.4806	0.00780411
MRPL18	-0.146813	9.1222	6.42536	0.030027
ATP2C1	-0.14681	8.9828	22.2599	0.0165917
AMIGO2	-0.146778	8.986	18.9514	0.0220373
CD63	-0.146744	9.54645	8.02957	0.00462447
NSMCE1	-0.146732	9.10837	6.16878	0.03263
FKBP3	-0.146713	9.08474	6.53331	0.0366695
PLEKHA3	-0.146665	9.04978	7.36944	0.0391595
FERMT3	-0.146586	9.29052	6.60971	0.0101774
RECQL	-0.146547	9.11903	6.15376	0.0307623
ZFYVE21	-0.14652	9.00748	11.6354	0.0334328
NFIC	-0.146436	9.01002	10.703	0.0351795
EMD	-0.146422	9.0891	6.41821	0.035492
XPNPEP2	-0.146405	8.96281	110.933	0.00048578
SMAD2	-0.146322	9.08976	6.35957	0.0350642
SRF	-0.146274	8.98202	22.8177	0.0163198
UNC45A	-0.14613	9.0376	7.94333	0.0404118
WASHC1	-0.146097	9.01958	9.52601	0.0386826
LYRM2	-0.14608	9.05827	7.01238	0.0396478
PDCD7	-0.146006	9.13365	5.87509	0.0288707
ZNF33A	-0.145986	9.04254	7.72617	0.0418634
SLC35B3	-0.145955	8.98926	17.4894	0.0227403
PML	-0.145907	9.03611	8.18163	0.0413355
THAP7	-0.145783	9.04445	7.73528	0.0404304
NCOA3	-0.145621	9.0374	7.86365	0.0430953
SLC4A4	-0.145587	8.96944	48.6711	0.00456406
TMEM205	-0.145584	9.02214	9.33	0.0399502
MIA2	-0.14552	9.08495	6.36612	0.0386442
ACAP1	-0.145497	9.55855	8.60593	0.00336927
CLN5	-0.145431	8.96739	60.6284	0.00271786
ZNF224	-0.14541	9.06715	6.85369	0.039752
RNF170	-0.145408	8.99826	13.4078	0.0303743
YWHAB	-0.145394	9.85065	12.5702	0.000396335
L3MBTL2	-0.145375	9.00551	11.6279	0.0341178
RHEBL1	-0.145084	8.97217	38.9525	0.00734005
ZNF585A	-0.144982	8.9674	57.7189	0.00326432
DTX3L	-0.144856	9.0105	10.5933	0.0377599
RPL15	-0.144854	11.6843	59.209	1.7647e-14
TUT4	-0.144783	9.13668	5.84937	0.0298272
CIC	-0.144468	8.9985	13.2066	0.0303743
ZNF26	-0.144322	8.98592	18.2696	0.0220373
TMEM102	-0.144304	8.99108	16.1822	0.0254117
XRCC6	-0.144141	9.32214	6.93547	0.00927853
PHF20L1	-0.144131	9.11618	5.82876	0.0355192
SLC25A45	-0.144123	9.06973	6.41291	0.0417943
CRBN	-0.143865	9.29456	6.40395	0.0114238
KIF21B	-0.143827	9.00223	12.1483	0.0351872
G6PD	-0.143772	9.08562	6.26686	0.0397288
RIC8B	-0.143757	8.97577	29.392	0.0130297
SLC25A20	-0.143747	9.00666	11.2277	0.036527
AP2S1	-0.143662	9.26369	6.50682	0.0137619
TMCO6	-0.143647	8.97728	27.4167	0.0138994
JAKMIP2	-0.143627	9.00209	11.9533	0.0351872
C12orf43	-0.143599	8.98745	17.4626	0.0249863
PGGT1B	-0.143528	9.03542	7.79539	0.0445994
MAGEH1	-0.143508	9.0046	11.5239	0.0373065
ZNF561	-0.1435	8.98053	23.3244	0.0177383
CSE1L	-0.14337	8.98844	17.1777	0.0251006
MAD2L1BP	-0.143346	8.99822	13.1654	0.0332199
FAM222B	-0.143266	8.97787	26.4829	0.0143036
PDCD2L	-0.143203	8.97059	42.7908	0.00638279
FKBP8	-0.143191	9.46842	8.31739	0.00394719
IKBIP	-0.143185	9.01365	9.77904	0.0421349
TNRC6B	-0.143182	9.36807	6.15486	0.013145
SFR1	-0.143048	8.99036	15.933	0.0280177
LPCAT3	-0.142971	8.99619	13.5522	0.0335814
SLC25A17	-0.142895	8.98048	23.3607	0.0177383
EIF3L	-0.142813	9.44048	7.37655	0.00663569
MIS12	-0.142768	8.99176	15.3702	0.0280838
ANAPC15	-0.142697	9.05871	6.78585	0.045981
Z82206.1	-0.142686	9.00154	12.0761	0.0353874
RAB40B	-0.142678	8.96534	72.4269	0.00205429
MAP3K6	-0.142634	8.97986	23.5277	0.0173982
INSIG2	-0.142627	9.01689	9.37896	0.0432665
DHRS7B	-0.142563	8.98382	19.9961	0.0214165
FAM89A	-0.142525	8.97515	30.159	0.012564
EMSY	-0.142478	9.00011	12.3783	0.0357713
ATP5MC2	-0.142452	10.0582	17.1758	3.4763e-05
SLC25A24	-0.142405	9.01437	9.68117	0.0417459
S100A10	-0.142142	10.3668	17.6083	2.77147e-05
MTREX	-0.142095	9.0276	8.18092	0.0478281
BRAF	-0.142024	9.05003	6.93044	0.0463326
SNUPN	-0.142005	9.02562	8.37559	0.0462109
ATF6B	-0.141993	9.17399	5.61725	0.0259853
TIMM21	-0.141989	8.96723	56.8432	0.00391439
LITAF	-0.141965	9.94798	13.0016	0.000314921
WRNIP1	-0.141924	8.99624	13.5373	0.0335814
EZH2	-0.141923	8.977	26.619	0.0158189
C1orf162	-0.141898	9.10041	5.20532	0.0401295
KHDRBS1	-0.141896	9.22044	5.71582	0.0198754
ZNF365	-0.141748	8.96862	49.7522	0.00490176
CD37	-0.141723	10.0002	14.8369	0.000119012
RMND5B	-0.141698	8.98104	21.9813	0.0203158
TIMM9	-0.141694	9.03012	8.16076	0.0457382
RHBDF2	-0.141676	9.09741	5.90763	0.0405963
RPS3	-0.141659	12.6943	80.4124	4.52798e-19
RIOK2	-0.14161	9.01353	9.79361	0.0421349
EIF3E	-0.141605	9.70085	10.2423	0.00138305
ARL2BP	-0.141406	9.10358	5.92205	0.0411251
NCBP3	-0.141394	9.04095	7.18895	0.0485224
ALKBH7	-0.14138	9.16359	5.59643	0.0275562
PPM1K	-0.141321	9.13464	5.52897	0.0338657
TRAPPC1	-0.141153	9.47754	7.8765	0.00503178
LYPLA2	-0.141105	9.08787	6.15348	0.044119
YIF1A	-0.140997	9.05834	6.71928	0.046544
ZNF350	-0.140838	8.99275	14.2849	0.0339933
TMBIM4	-0.140815	9.43633	7.56118	0.00599003
MSMO1	-0.140622	9.02506	8.35586	0.0467174
APMAP	-0.140499	9.39588	6.73488	0.00948828
PIF1	-0.140463	8.96792	52.1739	0.00440594
AL355816.2	-0.140447	8.98164	21.2813	0.0206226
HMG20A	-0.140441	8.9863	17.4042	0.0274588
PDGFRB	-0.140384	8.98116	21.4592	0.0203158
HPS6	-0.14038	8.99866	12.2178	0.0394224
PSME3	-0.140325	9.00636	10.7063	0.0429025
E2F3	-0.140324	8.98616	17.3366	0.0274588
TCOF1	-0.140216	9.03404	7.51757	0.048108
UQCRC1	-0.140207	9.08842	6.04362	0.0435815
POLR2G	-0.140165	9.2066	5.70477	0.0241064
PCED1B	-0.14013	9.0541	6.64336	0.0478593
ADRB2	-0.139971	9.32255	5.67356	0.0172678
ZMPSTE24	-0.139952	9.00187	11.6317	0.0382964
TPSAB1	-0.139936	8.95762	241.448	1.46903e-06
DTD1	-0.139839	9.09342	5.89924	0.0436848
NUBP1	-0.139718	9.02166	8.53046	0.0493183
NOTCH2	-0.139683	8.98697	17.1867	0.027594
ZNF827	-0.139683	8.97766	24.7797	0.0184313
CHD1	-0.13968	9.11655	5.46187	0.0399302
VPS4B	-0.139618	9.13172	5.49798	0.037168
ENO1	-0.139505	9.62334	8.96372	0.00277037
SMIM26	-0.139433	9.24813	5.84305	0.017878
STMP1	-0.139352	9.20885	5.69426	0.0232971
LNX1	-0.139327	8.95975	183.884	0.000109517
MYO1C	-0.139246	8.96716	56.5201	0.00391439
LYPLAL1	-0.139099	9.00114	11.4113	0.0419219
DYNC1LI2	-0.139085	9.05663	6.42578	0.0510965
TOX	-0.139042	9.0352	7.26275	0.0506783
ZNF641	-0.138894	8.9947	13.2851	0.0370208
AK5	-0.138892	8.95916	225.336	3.38493e-05
MEMO1	-0.138868	8.97432	30.1042	0.0138664
HAT1	-0.138787	9.07997	6.00316	0.0467193
TSEN34	-0.13864	9.04883	6.78943	0.0527521
NR1D1	-0.138615	8.969	45.9736	0.00637524
GTF3C6	-0.138608	9.15614	5.59941	0.0331192
SRM	-0.13859	9.14331	5.47984	0.0361269
SLC46A3	-0.138455	8.9894	15.1703	0.0340981
PPM1L	-0.138437	8.98419	18.3011	0.0269365
HELLS	-0.138359	8.99144	14.4137	0.0340771
RNF24	-0.138308	8.97639	26.8725	0.0153667
PPHLN1	-0.138187	9.18763	5.4251	0.0279479
ATG4D	-0.138066	9.04625	6.75212	0.0522179
KLHDC10	-0.13801	8.98387	17.9599	0.0299985
STAU1	-0.137996	9.07353	5.92774	0.0501631
TPRKB	-0.137784	9.07528	5.88297	0.0509321
CNOT10	-0.13775	8.99193	14.2398	0.0340416
AL683813.1	-0.137665	8.97229	33.7845	0.0121495
SREBF1	-0.137662	8.96764	51.5828	0.00524894
CALM3	-0.137444	9.36551	6.28985	0.0121815
PSMA7	-0.137426	9.71601	10.4231	0.00125432
USP16	-0.137388	9.15845	5.21251	0.0348138
TSC22D1	-0.137306	9.00055	11.1133	0.0421938
CPSF3	-0.137253	8.99969	11.6584	0.0424604
DNM1L	-0.13711	9.02277	8.02888	0.0516877
PPIF	-0.137109	8.99705	12.3772	0.0398273
IMPDH2	-0.137107	9.054	6.30853	0.0560958
U2AF1L4	-0.137068	9.02984	7.50571	0.0556454
ATXN3	-0.137015	9.02643	7.69426	0.0552413
CYREN	-0.136972	9.00155	11.161	0.0452479
CHCHD2	-0.136965	10.0504	17.3755	3.13093e-05
TACC1	-0.136886	9.10457	5.44564	0.044187
SCRN2	-0.136867	9.02811	7.67702	0.053987
LINC01184	-0.136793	9.00336	10.5	0.0479861
DDX43	-0.136701	8.95967	185.504	0.000109517
YJU2	-0.136697	9.001	11.1954	0.0455697
NEDD8	-0.136684	9.548	8.63415	0.00331759
CYP3A5	-0.13654	8.98145	20.0733	0.0259316
CFAP97	-0.136527	9.11523	5.36063	0.0448814
TTYH2	-0.136412	8.97305	32.0147	0.0127456
EEF2	-0.136411	10.0339	13.5869	0.000230711
EXOG	-0.136374	9.02721	7.59954	0.0546108
RAP2A	-0.136335	9.06143	5.9628	0.0547041
CAP1	-0.136271	9.61479	7.63072	0.00576382
GGNBP2	-0.136261	9.17816	5.2035	0.0309829
UNC50	-0.136243	9.07104	5.9003	0.0527074
TSN	-0.136224	9.04477	6.63501	0.0567613
HIVEP3	-0.136156	9.03476	7.1313	0.0539771
ICAM1	-0.136151	8.95966	185.256	0.000109517
ZNF169	-0.135938	8.97742	23.9507	0.0208799
MRPL24	-0.135921	9.02875	7.59465	0.0562984
MAP4K4	-0.135884	9.03734	6.83716	0.058247
TSFM	-0.135862	9.02013	8.2456	0.0540095
FCF1	-0.135802	8.974	29.5321	0.0158967
SDHC	-0.135722	9.18586	5.47428	0.0301291
ANXA11	-0.135616	9.32209	5.9931	0.0144036
C19orf70	-0.135606	9.23451	5.34876	0.0224874
MRPS9	-0.135586	9.03527	7.12106	0.0567755
BRD3	-0.135491	9.0398	6.6363	0.0555017
ZNF593	-0.135476	9.00909	9.44454	0.0518207
MSN	-0.135397	9.57663	7.55196	0.00602071
ATP1B3	-0.135362	9.21649	5.37419	0.025171
HDLBP	-0.13536	9.00976	9.39953	0.0513304
VCAM1	-0.135302	8.95949	179.916	0.000145229
TMEM71	-0.135214	9.07341	5.72132	0.0556777
SF3A3	-0.135205	9.07672	5.81722	0.0544094
NAPEPLD	-0.135145	8.98137	19.7469	0.0259316
VPS37A	-0.135122	9.01498	8.6735	0.0548552
TOMM22	-0.134961	9.19493	5.28084	0.031147
RPP14	-0.134867	8.97079	36.6245	0.0108892
MBNL1	-0.134811	9.44975	6.378	0.0115917
HSD17B4	-0.134714	9.00275	10.5372	0.0483671
RLIM	-0.13471	8.98124	19.9926	0.0259316
RMND1	-0.134703	8.99189	13.3013	0.0410773
PYROXD1	-0.13467	9.02952	7.282	0.0593341
ZNF146	-0.134553	9.02707	7.6094	0.058302
FDPS	-0.134448	9.1881	5.21807	0.033393
C12orf73	-0.134409	8.99106	13.497	0.0411808
PGLS	-0.1344	9.2167	5.12589	0.0273217
COX16	-0.134316	9.00856	9.43972	0.0523123
TPM1	-0.134217	8.97936	21.1621	0.024909
ZNF562	-0.134194	8.99226	13.1329	0.0409603
RABAC1	-0.134143	9.50806	7.26724	0.00705104
DUSP28	-0.134085	9.00972	9.18364	0.0553216
PSIP1	-0.13395	9.21709	4.99356	0.0276309
LAMTOR3	-0.133905	9.03847	6.75151	0.0604159
SLC17A5	-0.13389	8.98265	18.4255	0.0295626
EIF4EBP2	-0.133885	9.065	5.81794	0.0589453
RPF2	-0.133876	9.00317	10.2128	0.0519826
HSPA14.1	-0.133846	9.00338	10.1763	0.0519826
NKIRAS2	-0.133786	8.99748	11.4356	0.047102
FEZ1	-0.133772	8.96747	48.9949	0.00624292
TMEM223	-0.13357	9.03867	6.65329	0.0633794
CAPZA1	-0.133536	9.38173	6.03376	0.0140759
CD6	-0.133473	9.38192	5.5338	0.0186995
SDE2	-0.133374	8.98775	14.944	0.0375854
HEMK1	-0.133312	8.99358	12.4985	0.0445381
PARP9	-0.133307	9.04516	6.10598	0.0630102
CTDNEP1	-0.133224	9.29178	5.6757	0.0180334
RBM14	-0.133218	9.02447	7.53368	0.0610792
DHX9	-0.133201	9.06562	5.73787	0.0582151
RIC8A	-0.133174	9.07573	5.61211	0.0586981
TWISTNB	-0.133157	9.0204	7.7913	0.0612239
GEMIN5	-0.133085	8.96811	44.8688	0.00813574
ARIH2	-0.133059	9.0835	5.32751	0.0580339
SSB	-0.133014	9.27829	5.41883	0.0199691
CENPL	-0.132997	8.97272	30.5843	0.0146862
CDC42	-0.132996	9.86976	10.5037	0.00120086
EIF3B	-0.132977	9.07151	5.62094	0.0601045
PCBP1	-0.132915	9.55563	7.59502	0.00587883
PTPRM	-0.132743	8.97404	28.1583	0.0181971
PPIL1	-0.132713	8.9929	12.8434	0.0447223
MFSD12	-0.132692	8.98835	14.4471	0.0414413
CNIH1	-0.132649	9.08501	5.3235	0.0587305
ZNF611	-0.132578	8.98264	18.2538	0.0295626
PPA2	-0.132561	9.04074	6.47102	0.0648163
BAG2	-0.132482	8.97575	24.7436	0.0225997
LTV1	-0.132424	9.00825	9.26479	0.0564152
RPL35A	-0.132393	11.8981	52.6508	4.7413e-13
MEX3C	-0.132368	9.01679	7.85478	0.0611521
AES	-0.132333	10.2979	16.2891	5.53685e-05
NFATC2	-0.132248	9.09969	5.00855	0.0554825
GABPB2	-0.132153	9.02375	7.21512	0.0617927
TMEM41B	-0.132135	9.00902	8.97851	0.0558674
MCUR1	-0.132073	9.01265	8.50893	0.0608219
ZNF780B	-0.132054	8.97727	23.1709	0.0236213
LRP10	-0.132053	9.15127	4.92238	0.0431023
AC124319.2	-0.131944	8.96476	65.9578	0.00371369
USP34	-0.131937	9.12074	4.98418	0.0498739
RHOC	-0.131831	9.18427	4.69813	0.0339868
FBXO31	-0.131599	8.97136	33.9504	0.0133623
MNT	-0.131596	8.97465	27.0619	0.0187976
CAAP1	-0.131585	8.9998	10.5436	0.0541285
KIF1BP	-0.131557	8.97252	30.5431	0.0168963
ORAI2	-0.131532	8.98043	19.441	0.0287128
MTERF1	-0.131503	8.99665	11.3264	0.0516216
PRR13	-0.131463	9.45091	6.64338	0.00998712
MRFAP1L1	-0.131458	9.0679	5.47612	0.0647904
SLC25A1	-0.131362	9.02101	7.53376	0.0647254
CMC1	-0.13128	9.50615	3.31855	0.0685752
CLN3	-0.131208	8.9792	20.6367	0.0280006
SUCLG1	-0.131157	9.14319	4.99071	0.0462056
RPAIN	-0.131138	9.12427	4.90354	0.0506877
RASAL3	-0.131064	9.28868	5.27164	0.0217258
PLCXD2	-0.131026	8.968	45.4403	0.00813574
BCDIN3D	-0.131015	8.98693	14.7837	0.0414655
TUBA1C	-0.130965	9.03084	6.77098	0.0649412
HAUS5	-0.130943	8.97518	25.3924	0.0220363
CLTB	-0.130934	9.16114	5.03452	0.0429025
PECAM1	-0.130914	8.99007	13.0758	0.0453312
PCYT2	-0.130902	9.02094	7.60502	0.0647254
TSPAN31	-0.130899	9.03801	6.35234	0.0681054
RGP1	-0.13089	8.9953	11.4058	0.0522808
ARID3B	-0.130829	8.98502	15.9672	0.0373352
NIPAL3	-0.130812	9.04075	6.2237	0.0687357
KEAP1	-0.130793	9.03173	6.73496	0.0682567
PPID	-0.130793	9.07651	5.35255	0.0633277
LIMD1	-0.130725	8.98182	18.1733	0.0327172
RPL22	-0.130691	10.9244	29.4763	5.98809e-08
TPP2	-0.130591	9.03625	6.39493	0.0665737
METTL16	-0.130539	9.00972	8.81917	0.0595779
MFSD9	-0.130511	8.96264	87.2987	0.00202464
DNAJC16	-0.130486	8.98036	19.0265	0.0321398
XRCC5	-0.130401	9.37892	5.97898	0.0145191
PTOV1	-0.130325	9.0418	6.33229	0.0670459
AGPAT5	-0.130313	8.96466	66.6048	0.00371369
ANAPC11	-0.130301	9.18019	4.87891	0.0387695
MRPL27	-0.130286	9.04914	5.98893	0.068469
CEP85	-0.13023	8.96666	51.4648	0.0066829
BBS2	-0.130204	8.99031	13.2009	0.0453312
EXOC1	-0.130183	9.02185	7.31122	0.0639804
GTF2H5	-0.130132	9.11682	4.92451	0.0536276
FUCA1	-0.130084	8.9961	11.2795	0.051955
DDX42	-0.130056	9.02606	7.19424	0.0629437
RPL24	-0.129966	11.2886	38.4088	6.30276e-10
PDIA3	-0.129786	9.49146	6.37798	0.0115918
PACS2	-0.1297	8.98496	15.9201	0.0373352
LINC01355	-0.129596	8.95863	216.022	8.32347e-05
EPOR	-0.129542	8.97056	34.4395	0.0146926
MTDH	-0.129518	9.31646	5.19185	0.0227443
METAP1	-0.129469	9.01523	8.04843	0.0625153
CCDC174	-0.129381	9.05169	5.68781	0.0688247
AC093157.1	-0.129303	8.97955	19.5547	0.0318037
ECI1	-0.129253	9.03679	6.31177	0.0698152
NDUFS8	-0.12922	9.23976	5.10512	0.0288805
RAD23A	-0.128963	9.24051	4.94441	0.0292982
NIFK	-0.128949	9.10713	4.8395	0.0595577
GTPBP10	-0.128913	8.9986	10.4839	0.0549634
TMOD1	-0.1289	8.96264	87.7168	0.00202464
TEX264	-0.128849	9.19639	4.80435	0.0394805
TFCP2	-0.128783	8.98091	18.4821	0.0324437
SGK3	-0.12874	9.00884	8.46403	0.0647841
ACTL6A	-0.128667	9.01702	7.69868	0.0693651
YWHAQ	-0.128509	9.72259	8.16559	0.00429077
MFSD8	-0.128487	9.05058	5.67621	0.0705799
MINK1	-0.128442	8.99974	10.1018	0.0587109
CEBPA	-0.128343	8.97044	34.5556	0.0146926
KIAA2013	-0.128284	9.08817	4.97502	0.0669288
FPGS	-0.128201	8.99256	11.976	0.0534925
SLC22A18	-0.12819	8.98867	13.062	0.0500515
ELF4	-0.12809	8.98821	13.5393	0.0456275
CCT2	-0.128085	9.12253	4.79536	0.056666
IK	-0.128	9.28824	5.01153	0.0252325
ACSF2	-0.128	8.96581	53.4544	0.00712621
ARHGEF26	-0.127946	8.96722	46.5916	0.00878645
SEPSECS-AS1	-0.12785	8.98238	16.8555	0.0367057
DOHH	-0.127677	8.99691	10.5878	0.0606155
C9orf64	-0.12762	8.96841	40.2679	0.0121982
TBP	-0.127611	8.98026	18.3042	0.0359289
LDB1	-0.127549	8.99589	10.8699	0.0565715
COX6A1	-0.127531	9.61823	8.13513	0.0043633
RB1	-0.127522	9.00176	9.44556	0.061962
MYC	-0.127517	8.97734	21.0738	0.0271587
ICK	-0.127482	8.97375	27.0861	0.0207993
MON1B	-0.127383	9.00791	8.6025	0.0654594
KIAA1671	-0.12736	8.97699	21.3669	0.0301048
NCK1	-0.127339	9.19332	4.6957	0.0417811
SMARCAD1	-0.127303	8.99757	10.2746	0.0601456
CANX	-0.127257	9.15952	4.54988	0.0476225
ARV1	-0.127242	9.00161	9.56893	0.061962
SYNC	-0.127182	8.99252	11.8154	0.0534925
ARPC1A	-0.127158	9.03657	6.22125	0.0740804
EXOC7	-0.127129	9.08167	4.97041	0.0688888
CCDC34	-0.127033	8.97238	28.8058	0.0194088
AP006621.3	-0.126983	8.973	27.0015	0.0230211
RBM43	-0.126937	9.00602	8.53188	0.0675084
PSMA3-AS1	-0.126895	9.19073	4.4126	0.0409715
PROK2	-0.126791	9.0525	5.35352	0.0758017
AC005261.3	-0.126744	8.95855	220.684	8.32346e-05
NDUFA6	-0.126678	9.23602	4.8464	0.0343841
FAHD1	-0.126648	8.96981	35.9806	0.0138919
FAM102B	-0.126597	8.97372	26.1651	0.0237373
GRB2	-0.126546	9.17593	4.54541	0.0467186
ZC3H15	-0.126539	9.19297	4.58178	0.0433947
CENPQ	-0.12649	8.96843	39.5853	0.0121982
VSTM2B	-0.126477	8.95711	270.733	2.92818e-06
APRT	-0.126471	9.60054	7.42434	0.00646205
DRAP1	-0.126465	9.45374	6.13655	0.0132816
RNF20	-0.126405	9.00664	8.62564	0.0668217
HPD	-0.126316	8.95718	281.812	2.07363e-06
PKM	-0.126291	9.31271	4.90954	0.0267635
PSMD5	-0.126267	8.98347	15.7178	0.0411392
DNAJC8	-0.126251	9.2991	5.01966	0.0251145
OGFOD1	-0.126095	8.986	14.3379	0.0457538
AL158152.1	-0.126061	8.96372	67.5824	0.00465198
KCNN4	-0.126033	8.97231	28.1733	0.0222597
SYS1	-0.126022	9.05996	5.22808	0.0793884
ELP6	-0.125893	9.03894	5.90889	0.0791549
POLR2D	-0.125845	9.00541	8.69216	0.0681983
TRUB2	-0.125713	8.99108	12.0939	0.0540324
C9orf78	-0.125669	9.3207	4.986	0.025607
EIF4E2	-0.125522	9.1054	4.65165	0.0667657
TESC	-0.125509	9.05424	5.34018	0.0801827
SCAMP4	-0.125491	9.0353	5.87684	0.0805706
POLR2F	-0.125467	9.16009	4.46367	0.0530623
ARHGAP5	-0.125375	8.97625	22.0211	0.0295826
DOLK	-0.125375	8.96176	95.0864	0.00193635
CEP152	-0.125339	8.96908	37.6163	0.0130599
DTX3	-0.12526	8.9839	15.0134	0.0456744
IGF2R	-0.125243	9.07796	4.80462	0.0742646
GNB2	-0.125188	9.28293	4.79258	0.0286387
HOXC4	-0.125078	8.96565	51.2103	0.00851751
MAD2L2	-0.124948	9.0518	5.4224	0.0799966
UNKL	-0.124869	8.99504	10.4939	0.061992
IGLC7	-0.124847	8.95707	277.149	2.92817e-06
HSP90B1	-0.124831	9.45539	5.43821	0.0197491
GMPS	-0.124751	9.04521	5.62406	0.078095
NOC3L	-0.124686	9.00212	8.99428	0.0663778
OSTF1	-0.124654	9.39369	5.4712	0.0193801
ANK3	-0.124638	8.97652	20.7167	0.0339139
ERCC1	-0.124438	9.05181	5.3571	0.0799966
MED8	-0.124407	9.03561	5.9263	0.0843366
APOO	-0.124401	8.9748	23.3714	0.0284084
TBCB	-0.124395	9.32099	4.96659	0.0258956
LYRM1	-0.124338	9.01658	7.35235	0.0742095
STRN	-0.124326	8.99168	11.402	0.0587529
LAX1	-0.124321	9.02619	6.2572	0.080122
ZFP37	-0.124287	8.95902	169.72	0.000336596
CNOT8	-0.124225	9.03701	5.80448	0.0822216
WDR76	-0.124193	8.9891	12.5469	0.0547387
SMURF2	-0.124153	9.01753	7.04366	0.0783983
ZCCHC8	-0.124135	9.01216	7.59681	0.0751504
RRP8	-0.124038	9.01471	7.33853	0.0768579
YPEL3	-0.12402	9.446	5.44424	0.0196811
LONP2	-0.123964	9.04552	5.46656	0.081506
ZNHIT2	-0.123936	8.97804	19.7531	0.0348396
UPK3BL1	-0.123934	8.98083	17.0285	0.0403837
EIPR1	-0.123818	9.00663	8.24812	0.0719386
FRMPD3	-0.123789	8.95704	276.497	2.92817e-06
SNRPB	-0.123582	9.49519	6.21043	0.0127392
FASTK	-0.123519	9.08012	4.74239	0.0777478
ZNHIT1	-0.123504	9.29712	4.913	0.0281163
ABT1	-0.123477	9.13385	4.50052	0.0625857
GUCD1	-0.123238	8.99687	9.97523	0.0658096
EZH1	-0.123235	9.03248	5.91369	0.0847512
SUGT1	-0.12323	9.12339	4.34612	0.0684889
EXOSC10	-0.123188	9.0008	9.19964	0.067633
RWDD1	-0.123122	9.28568	4.5337	0.0332932
APH1B	-0.123112	8.97939	17.8809	0.0398028
ISOC2	-0.123007	9.00121	9.07874	0.0723961
AC008549.2	-0.122952	8.97602	21.2508	0.0333848
BLCAP	-0.122921	9.03927	5.59514	0.0875906
FAM98C	-0.12292	9.03632	5.66954	0.0882143
LMNB2	-0.122866	8.98326	15.295	0.0455952
FAM118B	-0.122855	8.97863	18.6354	0.0394544
IAH1	-0.122838	9.20082	4.36924	0.0475616
STYXL1	-0.122836	8.97479	23.4605	0.0284084
FAM214B	-0.122818	8.97534	22.0606	0.0328085
TCFL5	-0.122799	8.96563	51.2431	0.00851751
PHF21A	-0.122784	9.02177	6.58077	0.0820257
ZFYVE27	-0.122777	9.01033	7.67831	0.0777533
MAIP1	-0.122752	8.98376	14.607	0.0505071
CHMP6	-0.122714	9.01026	7.72116	0.0777533
PIAS4	-0.122631	8.98193	15.7852	0.0453473
SEC24D	-0.1226	8.97928	17.8709	0.0398028
TRAPPC4	-0.12259	9.13089	4.33843	0.0664245
RABL3	-0.122545	8.98054	17.3399	0.0403837
ACTN4	-0.122536	9.29479	4.62656	0.0315389
KIFAP3	-0.122516	9.00452	8.43527	0.0742383
NRROS	-0.122471	8.97023	31.7679	0.0196944
ANKS1B	-0.122447	8.9576	264.503	4.66105e-05
CRTAM	-0.122426	9.01979	6.49282	0.0797837
PAK1	-0.1224	8.97679	20.5772	0.0339139
SRP9	-0.122386	9.38484	5.38671	0.0203395
CBWD2	-0.122378	8.97925	18.131	0.0398028
NUCKS1	-0.122272	9.35378	4.63691	0.0313495
STX12	-0.122266	9.03418	5.83124	0.08651
SMYD2	-0.122264	9.00949	7.66805	0.0786373
KCNC1	-0.122178	8.96231	82.4126	0.00311956
NUMBL	-0.122006	8.97477	22.2326	0.0321828
C6orf89	-0.121911	9.03936	5.54991	0.0875906
HINFP	-0.121898	8.99092	11.5196	0.0590795
NAA38	-0.121859	9.23319	4.3323	0.039967
MED28	-0.121809	9.15088	4.23961	0.0631885
KPNB1	-0.121766	9.20314	4.14993	0.0489266
LINS1	-0.121752	9.04656	5.26208	0.0886182
PNN	-0.121688	9.38084	4.88015	0.0272223
COA6	-0.121651	9.06736	4.72806	0.0865693
GOLGA7	-0.121613	9.15972	4.24815	0.0620508
ARPC1B	-0.121598	9.78785	7.48479	0.00624901
MRPL4	-0.121588	9.09182	4.45605	0.0800284
TLE3	-0.12155	9.0039	8.3099	0.0750136
BLM	-0.121536	8.97017	31.4787	0.0196944
AGPAT2	-0.121492	8.99662	9.62167	0.0713816
TNIK	-0.121437	9.05978	4.84213	0.0879557
EIF4ENIF1	-0.121263	8.97785	18.9835	0.0390643
CLECL1	-0.12121	8.9713	27.8459	0.0246289
TALDO1	-0.121127	9.23479	4.53634	0.0425029
LAMTOR5	-0.12111	9.28032	4.79267	0.0337609
SNAPC5	-0.121083	9.04156	5.42905	0.0880065
CISD1	-0.121081	9.01848	6.61363	0.0872188
CD3G	-0.121076	10.2363	11.7557	0.000612565
EAPP	-0.12107	9.1866	4.17432	0.0549739
FTSJ3	-0.120917	9.00043	8.87321	0.0731028
SPRTN	-0.120854	9.00443	8.177	0.0799339
C3AR1	-0.120835	8.99481	10.2058	0.0674062
CAPN2	-0.120646	9.254	4.23775	0.0396996
THUMPD3-AS1	-0.120597	9.09769	4.1725	0.0845301
NPRL3	-0.120593	9.03299	5.64899	0.0887436
SACM1L	-0.120517	9.05677	4.79821	0.0925822
PSMA3	-0.1205	9.20873	4.33003	0.0500131
WASHC4	-0.120433	9.01457	6.78005	0.0878924
HLA-B	-0.120421	12.6493	49.5902	2.21152e-12
KDM1A	-0.120385	8.99023	11.24	0.0649156
TRAPPC6B	-0.120328	9.01634	6.64242	0.0904926
KLHL8	-0.120283	8.97132	27.9249	0.0246289
QPRT	-0.120205	8.96016	118.57	0.00124763
ZYX	-0.120182	9.1409	3.97297	0.0704165
DCAF10	-0.120144	9.00634	7.77088	0.0831775
CDS2	-0.120121	9.06508	4.65953	0.0910939
DAP3	-0.120099	9.13594	4.11249	0.0722949
PLEKHG3	-0.12009	9.08726	4.27839	0.0844736
NOP16	-0.120052	8.99142	11.0726	0.0641328
PRPF38A	-0.119949	9.09365	4.33602	0.0843587
RANGRF	-0.119933	9.0471	5.17407	0.0923207
MIS18BP1	-0.119869	9.07028	4.46921	0.0895526
EBPL	-0.119868	9.04399	5.21327	0.093302
PMF1	-0.11985	9.10132	4.27671	0.0820284
PGAM1	-0.11984	9.41845	5.21305	0.0224689
AC245014.3	-0.119834	8.96934	35.2286	0.0119294
MRPL22	-0.119809	9.1109	4.26341	0.0801397
SEPHS1	-0.119714	8.9933	10.4168	0.0684409
POLRMT	-0.119681	9.00874	7.42885	0.0853202
SNRPB2	-0.119593	9.24725	4.29293	0.0431774
EPG5	-0.119556	9.01061	7.01844	0.0882801
GRAMD1B	-0.119489	8.96074	101.429	0.0022688
ZBTB11	-0.119467	9.02674	5.94143	0.0894592
MLST8	-0.119459	8.99445	9.63074	0.0794608
PAK1IP1	-0.119441	8.98819	11.9277	0.0602444
BEX4	-0.119422	9.0168	6.56693	0.0893879
SND1-IT1	-0.119315	8.97893	16.6429	0.0495447
AC092279.1	-0.119314	8.96995	30.5453	0.0227439
DEAF1	-0.119249	8.99792	9.1488	0.0759369
BORCS8	-0.119198	9.02446	6.01876	0.0929224
CDC23	-0.119155	8.9849	12.9746	0.0612861
SAMD8	-0.119078	8.9816	14.7028	0.0557384
TRIM52	-0.119018	9.03147	5.57644	0.0965068
GRHPR	-0.11893	9.06132	4.68458	0.0936032
WRAP73	-0.118841	9.04226	5.10443	0.0969914
MIB2	-0.118827	9.08681	4.16968	0.0884059
N4BP2	-0.118821	8.99911	8.55242	0.0805383
SYTL1	-0.118816	9.31891	4.34619	0.0371536
THADA	-0.118721	8.98803	11.5343	0.0659849
[truncated: 9,761 more rows]
