# Supplementary material for: Global immune characterization of HBV/HCV-related hepatocellular carcinoma identifies macrophage and T-cell subsets associated with disease progression
Source: Cell Discov. 2020 Dec 8;6:90. doi: 10.1038/s41421-020-00214-5 (PMC7721904; doi:10.1038/s41421-020-00214-5)
Supplement: Supplementary file 4 — Supplementary Table S7 [file 41421_2020_214_MOESM4_ESM.xlsx]

## Sheet: TPdiff_interactions
Table S7. Cell-cell interactions that presented specifically in HCC tumors.
MAC_CCL3_IDE_MAIT
MAIT_BTLA_TNFRSF14_MAC
MAC_NRP1_VEGFB_CD4
NEU_CD48_CD244_DC
DC_CD47_SIRPG_CD8
DC_CXCL9_CXCR3_CD4
MAC_LILRB4_LAIR1_B
MAC_ENTPD1_ADORA3_MAC
CD4_CSF1_CSF1R_NEU
CD8_CSF1_CSF1R_NEU
MAIT_CSF1_CSF1R_NEU
MAC_NRP1_VEGFB_B
CD8_TNFSF14_TNFRSF14_DC
DC_CXCL9_CXCR3_DC
DC_CXCL9_DPP4_DC
CD4_KLRB1_CLEC2D_MAIT
MAC_NRP1_VEGFB_NK
MAIT_ADRB2_VEGFB_MAC
Treg_CD177_PECAM1_NEU
NK_SPN_SIGLEC1_MAC
Treg_CD48_CD244_CD8
CD8_CCL3_CCR1_MAC
DC_SELL_CD34_NK
MAC_MIF_TNFRSF14_NEU
MAC_CD209_ICAM3_B
MAC_CD47_SIRPG_CD4
B_CD47_SIRPG_CD8
NK_CD48_CD244_NK
MAC_MIF_TNFRSF14_DC
B_LILRB4_LAIR1_MAC
MAC_CCL3_IDE_CD8
MAIT_TNFSF13B_CD40_B
NK_CSF2_CSF1R_NEU
NK_LTA_TNFRSF14_MAC
CD4_TNFSF14_TNFRSF14_NEU
B_SEMA4D_PLXNB2_NEU
NK_TNFSF4_TNFRSF4_Treg
MAC_CCL3_CCR5_MAC
DC_CD48_CD244_CD4
NK_SPN_ICAM1_DC
MAC_CXCL10_CXCR3_Treg
MAIT_SPN_SIGLEC1_MAC
CD8_KLRB1_CLEC2D_CD8
CD4_CD48_CD244_CD4
DC_LTA_TNFRSF1B_NEU
MAC_CD47_SIRPG_CD8
NK_CLEC2D_FAM3C_B
DC_LTA_TNFRSF1B_MAC
CD8_SEMA4D_PLXNB2_MAC
Treg_SPP1_CD44_CD4
NK_CSF1_CSF1R_NEU
CD8_CCL3_CCR1_NEU
DC_CD48_CD244_CD8
MAC_CCL3_CCR5_Treg
MAC_LRP1_MDK_MAC
DC_CXCL9_DPP4_CD4
B_LGALS9_HAVCR2_MAC
NK_JAG2_NOTCH2_NEU
DC_CD86_CTLA4_MAC
MAC_CCL3_CCR5_MAIT
DC_BST2_LILRA4_Treg
DC_CD99_PILRA_MAC
MAC_JAG1_NOTCH2_NEU
CD4_TNFSF13B_CD40_DC
MAC_CCL3_IDE_Treg
DC_CXCL9_CXCR3_Treg
B_LTA_TNFRSF14_MAC
NEU_BST2_LILRA4_Treg
MAC_LILRB4_LAIR1_CD4
Treg_SPP1_CD44_NEU
DC_LTA_TNFRSF1B_Treg
CD8_CD40LG_CD40_DC
NEU_TNFSF14_TNFRSF14_MAC
MAC_CCL3_CCR5_NEU
Treg_TNFSF14_TNFRSF14_NEU
CD4_CD48_CD244_DC
NK_CD28_CD86_DC
MAC_MIF_TNFRSF14_CD4
MAC_CCL3_CCR5_CD8
NEU_ENTPD1_ADORA3_MAC
MAC_CD48_CD244_NK
MAC_BST2_LILRA4_Treg
DC_CD48_CD244_NEU
MAC_CXCL9_CXCR3_Treg
MAC_NRP1_VEGFA_MAC
Treg_CD48_CD244_MAIT
NK_ADRB2_VEGFB_MAIT
CD4_MIF_TNFRSF14_B
MAC_CCL3_IDE_NEU
MAC_GAS6_MERTK_MAC
MAC_CSF1_CSF1R_NEU
DC_CD48_CD244_MAIT
CD4_ADRB2_VEGFB_MAC
NK_BST2_LILRA4_Treg
MAIT_CLEC2D_FAM3C_CD8
MAC_LRP1_PDGFB_CD8
NEU_CD48_CD244_B
MAC_CCL3_IDE_CD4
MAC_NRP1_VEGFB_MAIT
DC_CD48_CD244_B
NEU_SPN_SIGLEC1_MAC
MAC_CCL18_CCR1_MAC
MAC_MIF_TNFRSF14_MAC
MAC_SPP1_CD44_B
MAC_MIF_TNFRSF14_CD8
MAC_C3_C3AR1_MAC
MAIT_PTPRC_CD22_MAC
MAC_CD28_CD86_DC
MAC_CCL3_IDE_MAC
DC_CXCL9_CXCR3_CD8
NK_HEBP1_FPR3_MAC
Treg_SPP1_CD44_MAC
MAC_ICAM1_ITGAL_NEU
NEU_SEMA4A_PLXND1_MAC
MAC_CCL3_CCR5_CD4
Treg_LTA_TNFRSF14_NEU
CD4_HEBP1_FPR3_MAC
CD8_TNFSF14_TNFRSF14_CD4
B_ALCAM_CD6_MAIT
DC_CD48_CD244_DC
CD4_TNFSF4_TNFRSF4_Treg
NEU_ICAM1_ITGAL_CD8
CD4_BTLA_TNFRSF14_MAC
NK_CD28_CD86_MAC
MAC_CD86_CTLA4_B
Treg_CSF1_CSF1R_NEU
NK_SEMA4D_CD72_MAC
Treg_LTA_TNFRSF1B_CD8
MAIT_CLEC2D_FAM3C_MAC
MAC_TNFSF14_TNFRSF14_MAC
CD4_KLRB1_CLEC2D_NK
Treg_CD80_CTLA4_Treg
NK_PTPRC_CD22_MAC
MAC_CD86_CTLA4_MAIT
Treg_LTA_TNFRSF14_CD4
CD8_BTLA_TNFRSF14_MAC
MAC_CCL3_IDE_DC
MAC_CCL3_IDE_NK
Treg_BTLA_TNFRSF14_MAC
CD8_SEMA4D_CD72_MAC
CD8_CD28_CD86_MAC
Treg_LTA_TNFRSF14_CD8
DC_CXCL9_DPP4_MAIT
MAC_CCL3_IDE_B
DC_SPN_SIGLEC1_MAC
Treg_CD58_CD2_NK
MAC_NRP1_VEGFB_MAC
CD8_LTA_TNFRSF14_MAC
CD8_XCL2_XCR1_DC
MAIT_TNFRSF1A_FASLG_NK
NEU_CD86_CTLA4_CD8
MAC_CCL3_CCR5_NK
NK_FASLG_FAS_Treg
Treg_SPP1_CD44_Treg
CD4_KLRB1_CLEC2D_B
NK_TNFSF14_TNFRSF14_B
Treg_LTA_TNFRSF14_DC
MAC_CCL3_CCR1_MAIT
CD4_LTA_TNFRSF14_MAC
Treg_TNFSF14_TNFRSF14_DC
Treg_LGALS9_HAVCR2_MAC
NEU_JAG1_NOTCH2_NEU
CD4_SEMA4D_CD72_MAC
Treg_CD48_CD244_NEU
MAC_NRG1_MS4A4A_MAC
NK_LGALS9_HAVCR2_MAC
MAIT_TNFSF13B_CD40_DC
MAC_CD28_CD86_MAC
NEU_NOTCH2_DLL1_MAC
Treg_TNFSF14_TNFRSF14_MAC
MAC_CCL18_CCR1_NEU
NK_ADRB2_VEGFB_MAC
CD8_TNFSF14_TNFRSF14_NEU
MAIT_TNFSF14_LTBR_MAC
CD8_TNFSF4_TNFRSF4_Treg
NEU_NOTCH2_DLL1_NK
B_PTPRC_MRC1_MAC
CD4_CD48_CD244_B
MAIT_SEMA4D_CD72_MAC
MAC_CD86_CTLA4_NEU
MAC_LILRB4_LAIR1_NK
MAIT_ADRB2_VEGFB_MAIT
MAC_CD86_CTLA4_MAC
MAIT_LTA_TNFRSF14_MAC
Treg_MIF_TNFRSF14_DC
MAC_LRP1_PDGFB_CD4
DC_CD48_CD244_MAC
DC_ICAM1_ITGAL_NEU
